# Supplementary material for: At the brink of eusociality: transcriptomic correlates of worker behaviour in a small carpenter bee
Source: BMC Evol Biol. 2014 Dec 17;14:260. doi: 10.1186/s12862-014-0260-6 (PMC4276265; doi:10.1186/s12862-014-0260-6)
Supplement: Additional file 2: Table S2. — Differentially expressed transcripts and gene ontology (GO) enrichment terms. [file 12862_2014_260_MOESM2_ESM.xlsx]

## Sheet: adult female GO
Spring/summer mothers upregulated over autumn females
GO-ID	Term	Category	FDR	P-Value	#Test	#Ref	#notAnnotTest	#notAnnotRef	Over/Under	TestSeqs	RefSeqs
GO:0004558	alpha-glucosidase activity	F	1.0953e-07	1.12541e-10	4	3	19	15998	over	Locus_581_Transcript_15/50_Confidence_0.072_Length_816, Locus_581_Transcript_18/50_Confidence_0.077_Length_905, Locus_581_Transcript_11/50_Confidence_0.082_Length_1444, Locus_581_Transcript_42/50_Confidence_0.096_Length_1491	Locus_77630_Transcript_1/1_Confidence_0.000_Length_182, Locus_1184_Transcript_22/29_Confidence_0.049_Length_1955, Locus_58420_Transcript_1/1_Confidence_0.000_Length_195
GO:0015926	glucosidase activity	F	5.2425e-07	6.73324e-10	4	6	19	15995	over	Locus_581_Transcript_15/50_Confidence_0.072_Length_816, Locus_581_Transcript_18/50_Confidence_0.077_Length_905, Locus_581_Transcript_11/50_Confidence_0.082_Length_1444, Locus_581_Transcript_42/50_Confidence_0.096_Length_1491	Locus_4720_Transcript_2/2_Confidence_0.333_Length_773, Locus_77630_Transcript_1/1_Confidence_0.000_Length_182, Locus_1184_Transcript_22/29_Confidence_0.049_Length_1955, Locus_28871_Transcript_2/2_Confidence_0.333_Length_120, Locus_4720_Transcript_1/2_Confidence_0.500_Length_892, Locus_58420_Transcript_1/1_Confidence_0.000_Length_195
GO:0005198	structural molecule activity	F	0.00188064	8.2124e-06	8	778	15	15223	over	Locus_17403_Transcript_1/5_Confidence_0.333_Length_335, Locus_14249_Transcript_8/15_Confidence_0.457_Length_5357, Locus_14249_Transcript_1/15_Confidence_0.261_Length_4684, Locus_14058_Transcript_1/5_Confidence_0.200_Length_387, Locus_14249_Transcript_2/15_Confidence_0.304_Length_4836, Locus_14058_Transcript_2/5_Confidence_0.600_Length_611, Locus_14249_Transcript_9/15_Confidence_0.478_Length_5412,…	Locus_1783_Transcript_1/9_Confidence_0.125_Length_255, Locus_904_Transcript_9/305_Confidence_0.046_Length_718, Locus_10418_Transcript_3/5_Confidence_0.429_Length_509, Locus_2575_Transcript_13/17_Confidence_0.286_Length_1049, Locus_3040_Transcript_48/73_Confidence_0.088_Length_342, Locus_873_Transcript_15/20_Confidence_0.053_Length_271, Locus_1370_Transcript_10/20_Confidence_0.069_Length_354, Locu…
GO:0004553	hydrolase activity, hydrolyzing O-glycosyl compounds	F	0.00239881	1.10914e-05	4	95	19	15906	over	Locus_581_Transcript_15/50_Confidence_0.072_Length_816, Locus_581_Transcript_18/50_Confidence_0.077_Length_905, Locus_581_Transcript_11/50_Confidence_0.082_Length_1444, Locus_581_Transcript_42/50_Confidence_0.096_Length_1491	Locus_1823_Transcript_236/283_Confidence_0.051_Length_3320, Locus_24071_Transcript_2/2_Confidence_0.333_Length_737, Locus_817_Transcript_17/21_Confidence_0.344_Length_797, Locus_11166_Transcript_7/9_Confidence_0.368_Length_273, Locus_2698_Transcript_1/121_Confidence_0.005_Length_257, Locus_4720_Transcript_2/2_Confidence_0.333_Length_773, Locus_51837_Transcript_2/3_Confidence_0.500_Length_353, Loc…
GO:0016798	hydrolase activity, acting on glycosyl bonds	F	0.00318838	1.62365e-05	4	105	19	15896	over	Locus_581_Transcript_15/50_Confidence_0.072_Length_816, Locus_581_Transcript_18/50_Confidence_0.077_Length_905, Locus_581_Transcript_11/50_Confidence_0.082_Length_1444, Locus_581_Transcript_42/50_Confidence_0.096_Length_1491	Locus_50136_Transcript_3/3_Confidence_0.400_Length_168, Locus_1823_Transcript_236/283_Confidence_0.051_Length_3320, Locus_16505_Transcript_1/5_Confidence_0.667_Length_348, Locus_24071_Transcript_2/2_Confidence_0.333_Length_737, Locus_817_Transcript_17/21_Confidence_0.344_Length_797, Locus_11166_Transcript_7/9_Confidence_0.368_Length_273, Locus_2698_Transcript_1/121_Confidence_0.005_Length_257, Lo…
GO:0005484	SNAP receptor activity	F	0.0293377	0.000233617	2	14	21	15987	over	Locus_25679_Transcript_1/3_Confidence_0.714_Length_485, Locus_25679_Transcript_3/3_Confidence_0.429_Length_470	Locus_5468_Transcript_9/18_Confidence_0.042_Length_1034, Locus_2162_Transcript_3/4_Confidence_0.286_Length_336, Locus_2162_Transcript_1/4_Confidence_0.429_Length_516, Locus_11483_Transcript_6/11_Confidence_0.094_Length_428, Locus_11483_Transcript_7/11_Confidence_0.031_Length_409, Locus_25679_Transcript_2/3_Confidence_0.429_Length_483, Locus_20644_Transcript_2/3_Confidence_0.600_Length_166, Locus_…
GO:0009932	cell tip growth	P	0.00318838	1.96561e-05	2	3	21	15998	over	Locus_25679_Transcript_1/3_Confidence_0.714_Length_485, Locus_25679_Transcript_3/3_Confidence_0.429_Length_470	Locus_23327_Transcript_1/1_Confidence_0.000_Length_107, Locus_25679_Transcript_2/3_Confidence_0.429_Length_483, Locus_29332_Transcript_1/1_Confidence_0.000_Length_104
GO:0009826	unidimensional cell growth	P	0.00318838	1.96561e-05	2	3	21	15998	over	Locus_25679_Transcript_1/3_Confidence_0.714_Length_485, Locus_25679_Transcript_3/3_Confidence_0.429_Length_470	Locus_23327_Transcript_1/1_Confidence_0.000_Length_107, Locus_25679_Transcript_2/3_Confidence_0.429_Length_483, Locus_29332_Transcript_1/1_Confidence_0.000_Length_104
GO:0060560	developmental growth involved in morphogenesis	P	0.0105583	7.05149e-05	2	7	21	15994	over	Locus_25679_Transcript_1/3_Confidence_0.714_Length_485, Locus_25679_Transcript_3/3_Confidence_0.429_Length_470	Locus_11873_Transcript_1/2_Confidence_0.667_Length_187, Locus_23327_Transcript_1/1_Confidence_0.000_Length_107, Locus_25679_Transcript_2/3_Confidence_0.429_Length_483, Locus_4326_Transcript_18/26_Confidence_0.114_Length_123, Locus_34329_Transcript_1/2_Confidence_0.333_Length_672, Locus_4326_Transcript_17/26_Confidence_0.114_Length_114, Locus_29332_Transcript_1/1_Confidence_0.000_Length_104
GO:0048610	cellular process involved in reproduction	P	0.0144367	0.000107543	2	9	21	15992	over	Locus_25679_Transcript_1/3_Confidence_0.714_Length_485, Locus_25679_Transcript_3/3_Confidence_0.429_Length_470	Locus_312_Transcript_129/304_Confidence_0.013_Length_725, Locus_23327_Transcript_1/1_Confidence_0.000_Length_107, Locus_25679_Transcript_2/3_Confidence_0.429_Length_483, Locus_1321_Transcript_52/59_Confidence_0.143_Length_1015, Locus_312_Transcript_132/304_Confidence_0.013_Length_725, Locus_34902_Transcript_5/6_Confidence_0.364_Length_564, Locus_312_Transcript_126/304_Confidence_0.013_Length_714,…
GO:0003006	developmental process involved in reproduction	P	0.016732	0.000128939	2	10	21	15991	over	Locus_25679_Transcript_1/3_Confidence_0.714_Length_485, Locus_25679_Transcript_3/3_Confidence_0.429_Length_470	Locus_312_Transcript_129/304_Confidence_0.013_Length_725, Locus_23327_Transcript_1/1_Confidence_0.000_Length_107, Locus_25679_Transcript_2/3_Confidence_0.429_Length_483, Locus_1321_Transcript_52/59_Confidence_0.143_Length_1015, Locus_312_Transcript_132/304_Confidence_0.013_Length_725, Locus_14326_Transcript_1/1_Confidence_0.000_Length_150, Locus_312_Transcript_126/304_Confidence_0.013_Length_714,…
Regular daughters upregulated over all other females
GO-ID	Term	Category	FDR	P-Value	#Test	#Ref	#notAnnotTest	#notAnnotRef	Over/Under	TestSeqs	RefSeqs
GO:0016769	transferase activity, transferring nitrogenous groups	F	0.0118267	6.07589e-06	2	38	0	15984	over	Locus_1219_Transcript_29/35_Confidence_0.135_Length_430, Locus_1219_Transcript_28/35_Confidence_0.269_Length_649	Locus_2829_Transcript_24/24_Confidence_0.075_Length_829, Locus_2372_Transcript_47/64_Confidence_0.173_Length_1303, Locus_2829_Transcript_12/24_Confidence_0.175_Length_371, Locus_39399_Transcript_2/6_Confidence_0.429_Length_416, Locus_2829_Transcript_13/24_Confidence_0.200_Length_629, Locus_1219_Transcript_31/35_Confidence_0.231_Length_811, Locus_2829_Transcript_20/24_Confidence_0.275_Length_985, …
GO:0008483	transaminase activity	F	0.0118267	6.07589e-06	2	38	0	15984	over	Locus_1219_Transcript_29/35_Confidence_0.135_Length_430, Locus_1219_Transcript_28/35_Confidence_0.269_Length_649	Locus_2829_Transcript_24/24_Confidence_0.075_Length_829, Locus_2372_Transcript_47/64_Confidence_0.173_Length_1303, Locus_2829_Transcript_12/24_Confidence_0.175_Length_371, Locus_39399_Transcript_2/6_Confidence_0.429_Length_416, Locus_2829_Transcript_13/24_Confidence_0.200_Length_629, Locus_1219_Transcript_31/35_Confidence_0.231_Length_811, Locus_2829_Transcript_20/24_Confidence_0.275_Length_985, …
GO:0030170	pyridoxal phosphate binding	F	0.0265646	2.04711e-05	2	71	0	15951	over	Locus_1219_Transcript_29/35_Confidence_0.135_Length_430, Locus_1219_Transcript_28/35_Confidence_0.269_Length_649	Locus_2829_Transcript_24/24_Confidence_0.075_Length_829, Locus_40552_Transcript_1/1_Confidence_0.000_Length_206, Locus_2372_Transcript_47/64_Confidence_0.173_Length_1303, Locus_2829_Transcript_12/24_Confidence_0.175_Length_371, Locus_39399_Transcript_2/6_Confidence_0.429_Length_416, Locus_14357_Transcript_1/3_Confidence_0.600_Length_808, Locus_2829_Transcript_13/24_Confidence_0.200_Length_629, Lo…
Autumn mothers/dwarf eldest daughters up over all other females
GO-ID	Term	Category	FDR	P-Value	#Test	#Ref	#notAnnotTest	#notAnnotRef	Over/Under	TestSeqs	RefSeqs
GO:0008234	cysteine-type peptidase activity	F	1.88113e-40	5.31528e-43	24	99	13	15888	over	Locus_11070_Transcript_25/51_Confidence_0.047_Length_839, Locus_11070_Transcript_13/51_Confidence_0.029_Length_1016, Locus_11070_Transcript_41/51_Confidence_0.192_Length_2994, Locus_11070_Transcript_34/51_Confidence_0.012_Length_586, Locus_11070_Transcript_33/51_Confidence_0.134_Length_1835, Locus_11070_Transcript_51/51_Confidence_0.099_Length_3933, Locus_45641_Transcript_6/12_Confidence_0.172_Le…	Locus_5635_Transcript_2/5_Confidence_0.286_Length_174, Locus_3433_Transcript_8/23_Confidence_0.100_Length_239, Locus_75139_Transcript_1/1_Confidence_0.500_Length_120, Locus_1766_Transcript_38/51_Confidence_0.194_Length_1007, Locus_65161_Transcript_2/7_Confidence_0.417_Length_232, Locus_39050_Transcript_4/4_Confidence_0.143_Length_360, Locus_1118_Transcript_4/4_Confidence_0.000_Length_232, Locus_4…
GO:0003724	RNA helicase activity	F	4.74415e-35	1.58423e-37	17	19	20	15968	over	Locus_11070_Transcript_13/51_Confidence_0.029_Length_1016, Locus_11070_Transcript_33/51_Confidence_0.134_Length_1835, Locus_45641_Transcript_6/12_Confidence_0.172_Length_976, Locus_45641_Transcript_9/12_Confidence_0.103_Length_972, Locus_65161_Transcript_6/7_Confidence_0.583_Length_515, Locus_45641_Transcript_8/12_Confidence_0.414_Length_1103, Locus_45641_Transcript_3/12_Confidence_0.207_Length_6…	Locus_65161_Transcript_2/7_Confidence_0.417_Length_232, Locus_45641_Transcript_12/12_Confidence_0.069_Length_200, Locus_45641_Transcript_10/12_Confidence_0.414_Length_1847, Locus_45641_Transcript_4/12_Confidence_0.207_Length_189, Locus_1651_Transcript_12/16_Confidence_0.217_Length_598, Locus_70994_Transcript_1/1_Confidence_0.000_Length_201, Locus_11070_Transcript_31/51_Confidence_0.017_Length_554…
GO:0016779	nucleotidyltransferase activity	F	1.56046e-33	8.01674e-36	24	210	13	15777	over	Locus_11070_Transcript_25/51_Confidence_0.047_Length_839, Locus_11070_Transcript_13/51_Confidence_0.029_Length_1016, Locus_11070_Transcript_41/51_Confidence_0.192_Length_2994, Locus_11070_Transcript_34/51_Confidence_0.012_Length_586, Locus_11070_Transcript_33/51_Confidence_0.134_Length_1835, Locus_11070_Transcript_51/51_Confidence_0.099_Length_3933, Locus_45641_Transcript_6/12_Confidence_0.172_Le…	Locus_50557_Transcript_2/3_Confidence_0.500_Length_327, Locus_87397_Transcript_1/1_Confidence_1.000_Length_110, Locus_545_Transcript_4/11_Confidence_0.455_Length_439, Locus_13249_Transcript_6/14_Confidence_0.053_Length_373, Locus_15891_Transcript_4/14_Confidence_0.333_Length_435, Locus_17377_Transcript_16/17_Confidence_0.167_Length_452, Locus_26180_Transcript_1/5_Confidence_0.800_Length_471, Locu…
GO:0004197	cysteine-type endopeptidase activity	F	1.20073e-32	7.71085e-35	17	31	20	15956	over	Locus_11070_Transcript_13/51_Confidence_0.029_Length_1016, Locus_11070_Transcript_33/51_Confidence_0.134_Length_1835, Locus_45641_Transcript_6/12_Confidence_0.172_Length_976, Locus_45641_Transcript_9/12_Confidence_0.103_Length_972, Locus_65161_Transcript_6/7_Confidence_0.583_Length_515, Locus_45641_Transcript_8/12_Confidence_0.414_Length_1103, Locus_45641_Transcript_3/12_Confidence_0.207_Length_6…	Locus_65161_Transcript_2/7_Confidence_0.417_Length_232, Locus_39050_Transcript_4/4_Confidence_0.143_Length_360, Locus_1118_Transcript_4/4_Confidence_0.000_Length_232, Locus_45641_Transcript_12/12_Confidence_0.069_Length_200, Locus_45641_Transcript_10/12_Confidence_0.414_Length_1847, Locus_45641_Transcript_4/12_Confidence_0.207_Length_189, Locus_1118_Transcript_3/4_Confidence_0.571_Length_577, Loc…
GO:0008233	peptidase activity	F	1.20959e-30	8.07844e-33	28	580	9	15407	over	Locus_11070_Transcript_35/51_Confidence_0.012_Length_450, Locus_11070_Transcript_25/51_Confidence_0.047_Length_839, Locus_11070_Transcript_13/51_Confidence_0.029_Length_1016, Locus_11070_Transcript_41/51_Confidence_0.192_Length_2994, Locus_11070_Transcript_34/51_Confidence_0.012_Length_586, Locus_11070_Transcript_33/51_Confidence_0.134_Length_1835, Locus_11070_Transcript_51/51_Confidence_0.099_Le…	Locus_41_Transcript_4/16_Confidence_0.043_Length_659, Locus_8671_Transcript_15/42_Confidence_0.323_Length_1390, Locus_4503_Transcript_65/65_Confidence_0.070_Length_572, Locus_1823_Transcript_43/283_Confidence_0.010_Length_469, Locus_7509_Transcript_2/4_Confidence_0.571_Length_187, Locus_5635_Transcript_2/5_Confidence_0.286_Length_174, Locus_3496_Transcript_1/2_Confidence_0.667_Length_197, Locus_4…
GO:0004386	helicase activity	F	1.11947e-27	8.33924e-30	24	386	13	15601	over	Locus_11070_Transcript_25/51_Confidence_0.047_Length_839, Locus_11070_Transcript_13/51_Confidence_0.029_Length_1016, Locus_11070_Transcript_41/51_Confidence_0.192_Length_2994, Locus_11070_Transcript_34/51_Confidence_0.012_Length_586, Locus_11070_Transcript_33/51_Confidence_0.134_Length_1835, Locus_11070_Transcript_51/51_Confidence_0.099_Length_3933, Locus_45641_Transcript_6/12_Confidence_0.172_Le…	Locus_9746_Transcript_1/2_Confidence_0.667_Length_165, Locus_18540_Transcript_4/4_Confidence_0.000_Length_391, Locus_796_Transcript_24/345_Confidence_0.004_Length_621, Locus_24895_Transcript_1/3_Confidence_0.750_Length_553, Locus_16675_Transcript_3/7_Confidence_0.500_Length_721, Locus_31264_Transcript_3/4_Confidence_0.200_Length_159, Locus_17076_Transcript_34/36_Confidence_0.217_Length_1141, Locu…
GO:0070011	peptidase activity, acting on L-amino acid peptides	F	4.98049e-25	3.83804e-27	24	504	13	15483	over	Locus_11070_Transcript_25/51_Confidence_0.047_Length_839, Locus_11070_Transcript_13/51_Confidence_0.029_Length_1016, Locus_11070_Transcript_41/51_Confidence_0.192_Length_2994, Locus_11070_Transcript_34/51_Confidence_0.012_Length_586, Locus_11070_Transcript_33/51_Confidence_0.134_Length_1835, Locus_11070_Transcript_51/51_Confidence_0.099_Length_3933, Locus_45641_Transcript_6/12_Confidence_0.172_Le…	Locus_41_Transcript_4/16_Confidence_0.043_Length_659, Locus_8671_Transcript_15/42_Confidence_0.323_Length_1390, Locus_1823_Transcript_43/283_Confidence_0.010_Length_469, Locus_7509_Transcript_2/4_Confidence_0.571_Length_187, Locus_5635_Transcript_2/5_Confidence_0.286_Length_174, Locus_3496_Transcript_1/2_Confidence_0.667_Length_197, Locus_42359_Transcript_3/7_Confidence_0.167_Length_222, Locus_34…
GO:0034062	RNA polymerase activity	F	6.37421e-24	5.07579e-26	17	123	20	15864	over	Locus_11070_Transcript_13/51_Confidence_0.029_Length_1016, Locus_11070_Transcript_33/51_Confidence_0.134_Length_1835, Locus_45641_Transcript_6/12_Confidence_0.172_Length_976, Locus_45641_Transcript_9/12_Confidence_0.103_Length_972, Locus_65161_Transcript_6/7_Confidence_0.583_Length_515, Locus_45641_Transcript_8/12_Confidence_0.414_Length_1103, Locus_45641_Transcript_3/12_Confidence_0.207_Length_6…	Locus_87397_Transcript_1/1_Confidence_1.000_Length_110, Locus_545_Transcript_4/11_Confidence_0.455_Length_439, Locus_13249_Transcript_6/14_Confidence_0.053_Length_373, Locus_15891_Transcript_4/14_Confidence_0.333_Length_435, Locus_26180_Transcript_1/5_Confidence_0.800_Length_471, Locus_22908_Transcript_5/6_Confidence_0.333_Length_464, Locus_65161_Transcript_2/7_Confidence_0.417_Length_232, Locus_…
GO:0005198	structural molecule activity	F	6.66729e-18	5.48044e-20	22	764	15	15223	over	Locus_14249_Transcript_9/15_Confidence_0.478_Length_5412, Locus_11070_Transcript_13/51_Confidence_0.029_Length_1016, Locus_14249_Transcript_6/15_Confidence_0.522_Length_5414, Locus_11070_Transcript_33/51_Confidence_0.134_Length_1835, Locus_14249_Transcript_1/15_Confidence_0.261_Length_4684, Locus_45641_Transcript_6/12_Confidence_0.172_Length_976, Locus_45641_Transcript_9/12_Confidence_0.103_Lengt…	Locus_1783_Transcript_1/9_Confidence_0.125_Length_255, Locus_904_Transcript_9/305_Confidence_0.046_Length_718, Locus_10418_Transcript_3/5_Confidence_0.429_Length_509, Locus_2575_Transcript_13/17_Confidence_0.286_Length_1049, Locus_3040_Transcript_48/73_Confidence_0.088_Length_342, Locus_873_Transcript_15/20_Confidence_0.053_Length_271, Locus_1370_Transcript_10/20_Confidence_0.069_Length_354, Locu…
GO:0004175	endopeptidase activity	F	7.91865e-18	6.71245e-20	17	297	20	15690	over	Locus_11070_Transcript_13/51_Confidence_0.029_Length_1016, Locus_11070_Transcript_33/51_Confidence_0.134_Length_1835, Locus_45641_Transcript_6/12_Confidence_0.172_Length_976, Locus_45641_Transcript_9/12_Confidence_0.103_Length_972, Locus_65161_Transcript_6/7_Confidence_0.583_Length_515, Locus_45641_Transcript_8/12_Confidence_0.414_Length_1103, Locus_45641_Transcript_3/12_Confidence_0.207_Length_6…	Locus_8671_Transcript_15/42_Confidence_0.323_Length_1390, Locus_7509_Transcript_2/4_Confidence_0.571_Length_187, Locus_42359_Transcript_3/7_Confidence_0.167_Length_222, Locus_8671_Transcript_1/42_Confidence_0.125_Length_265, Locus_55624_Transcript_1/2_Confidence_0.333_Length_177, Locus_8671_Transcript_3/42_Confidence_0.068_Length_251, Locus_27600_Transcript_3/3_Confidence_0.000_Length_291, Locus_…
GO:0016772	transferase activity, transferring phosphorus-containing groups	F	5.53605e-16	4.83498e-18	25	1432	12	14555	over	Locus_11070_Transcript_25/51_Confidence_0.047_Length_839, Locus_11070_Transcript_13/51_Confidence_0.029_Length_1016, Locus_23351_Transcript_3/5_Confidence_0.500_Length_734, Locus_11070_Transcript_41/51_Confidence_0.192_Length_2994, Locus_11070_Transcript_34/51_Confidence_0.012_Length_586, Locus_11070_Transcript_33/51_Confidence_0.134_Length_1835, Locus_11070_Transcript_51/51_Confidence_0.099_Leng…	Locus_23659_Transcript_11/15_Confidence_0.333_Length_386, Locus_8204_Transcript_19/63_Confidence_0.046_Length_535, Locus_1751_Transcript_39/145_Confidence_0.023_Length_350, Locus_23351_Transcript_4/5_Confidence_0.500_Length_767, Locus_4311_Transcript_34/55_Confidence_0.189_Length_1053, Locus_50557_Transcript_2/3_Confidence_0.500_Length_327, Locus_988_Transcript_55/55_Confidence_0.013_Length_300, …
GO:0016740	transferase activity	F	5.79294e-16	5.20814e-18	29	2301	8	13686	over	Locus_11070_Transcript_35/51_Confidence_0.012_Length_450, Locus_11070_Transcript_25/51_Confidence_0.047_Length_839, Locus_11070_Transcript_13/51_Confidence_0.029_Length_1016, Locus_23351_Transcript_3/5_Confidence_0.500_Length_734, Locus_11070_Transcript_41/51_Confidence_0.192_Length_2994, Locus_11070_Transcript_34/51_Confidence_0.012_Length_586, Locus_11070_Transcript_33/51_Confidence_0.134_Lengt…	Locus_2303_Transcript_12/32_Confidence_0.176_Length_438, Locus_23659_Transcript_11/15_Confidence_0.333_Length_386, Locus_8204_Transcript_19/63_Confidence_0.046_Length_535, Locus_1751_Transcript_39/145_Confidence_0.023_Length_350, Locus_23351_Transcript_4/5_Confidence_0.500_Length_767, Locus_4311_Transcript_34/55_Confidence_0.189_Length_1053, Locus_993_Transcript_102/183_Confidence_0.008_Length_31…
GO:0017111	nucleoside-triphosphatase activity	F	6.37151e-15	5.89197e-17	24	1403	13	14584	over	Locus_11070_Transcript_25/51_Confidence_0.047_Length_839, Locus_11070_Transcript_13/51_Confidence_0.029_Length_1016, Locus_11070_Transcript_41/51_Confidence_0.192_Length_2994, Locus_11070_Transcript_34/51_Confidence_0.012_Length_586, Locus_11070_Transcript_33/51_Confidence_0.134_Length_1835, Locus_11070_Transcript_51/51_Confidence_0.099_Length_3933, Locus_45641_Transcript_6/12_Confidence_0.172_Le…	Locus_7639_Transcript_20/36_Confidence_0.378_Length_1515, Locus_4049_Transcript_3/5_Confidence_0.400_Length_291, Locus_15411_Transcript_10/21_Confidence_0.476_Length_866, Locus_15411_Transcript_5/21_Confidence_0.143_Length_338, Locus_298_Transcript_74/101_Confidence_0.050_Length_390, Locus_52341_Transcript_1/1_Confidence_0.000_Length_112, Locus_31711_Transcript_3/7_Confidence_0.222_Length_335, Lo…
GO:0016462	pyrophosphatase activity	F	6.86357e-15	6.59316e-17	24	1410	13	14577	over	Locus_11070_Transcript_25/51_Confidence_0.047_Length_839, Locus_11070_Transcript_13/51_Confidence_0.029_Length_1016, Locus_11070_Transcript_41/51_Confidence_0.192_Length_2994, Locus_11070_Transcript_34/51_Confidence_0.012_Length_586, Locus_11070_Transcript_33/51_Confidence_0.134_Length_1835, Locus_11070_Transcript_51/51_Confidence_0.099_Length_3933, Locus_45641_Transcript_6/12_Confidence_0.172_Le…	Locus_7639_Transcript_20/36_Confidence_0.378_Length_1515, Locus_4049_Transcript_3/5_Confidence_0.400_Length_291, Locus_15411_Transcript_10/21_Confidence_0.476_Length_866, Locus_15411_Transcript_5/21_Confidence_0.143_Length_338, Locus_298_Transcript_74/101_Confidence_0.050_Length_390, Locus_52341_Transcript_1/1_Confidence_0.000_Length_112, Locus_31711_Transcript_3/7_Confidence_0.222_Length_335, Lo…
GO:0016818	hydrolase activity, acting on acid anhydrides, in phosphorus-containing anhydrides	F	6.86357e-15	6.6996e-17	24	1411	13	14576	over	Locus_11070_Transcript_25/51_Confidence_0.047_Length_839, Locus_11070_Transcript_13/51_Confidence_0.029_Length_1016, Locus_11070_Transcript_41/51_Confidence_0.192_Length_2994, Locus_11070_Transcript_34/51_Confidence_0.012_Length_586, Locus_11070_Transcript_33/51_Confidence_0.134_Length_1835, Locus_11070_Transcript_51/51_Confidence_0.099_Length_3933, Locus_45641_Transcript_6/12_Confidence_0.172_Le…	Locus_7639_Transcript_20/36_Confidence_0.378_Length_1515, Locus_4049_Transcript_3/5_Confidence_0.400_Length_291, Locus_15411_Transcript_10/21_Confidence_0.476_Length_866, Locus_15411_Transcript_5/21_Confidence_0.143_Length_338, Locus_298_Transcript_74/101_Confidence_0.050_Length_390, Locus_52341_Transcript_1/1_Confidence_0.000_Length_112, Locus_31711_Transcript_3/7_Confidence_0.222_Length_335, Lo…
GO:0016817	hydrolase activity, acting on acid anhydrides	F	9.48404e-15	9.50109e-17	24	1433	13	14554	over	Locus_11070_Transcript_25/51_Confidence_0.047_Length_839, Locus_11070_Transcript_13/51_Confidence_0.029_Length_1016, Locus_11070_Transcript_41/51_Confidence_0.192_Length_2994, Locus_11070_Transcript_34/51_Confidence_0.012_Length_586, Locus_11070_Transcript_33/51_Confidence_0.134_Length_1835, Locus_11070_Transcript_51/51_Confidence_0.099_Length_3933, Locus_45641_Transcript_6/12_Confidence_0.172_Le…	Locus_7639_Transcript_20/36_Confidence_0.378_Length_1515, Locus_4049_Transcript_3/5_Confidence_0.400_Length_291, Locus_15411_Transcript_10/21_Confidence_0.476_Length_866, Locus_15411_Transcript_5/21_Confidence_0.143_Length_338, Locus_298_Transcript_74/101_Confidence_0.050_Length_390, Locus_52341_Transcript_1/1_Confidence_0.000_Length_112, Locus_31711_Transcript_3/7_Confidence_0.222_Length_335, Lo…
GO:0016787	hydrolase activity	F	4.31028e-13	4.42875e-15	29	2945	8	13042	over	Locus_11070_Transcript_35/51_Confidence_0.012_Length_450, Locus_11070_Transcript_25/51_Confidence_0.047_Length_839, Locus_11070_Transcript_13/51_Confidence_0.029_Length_1016, Locus_11070_Transcript_41/51_Confidence_0.192_Length_2994, Locus_11070_Transcript_34/51_Confidence_0.012_Length_586, Locus_11070_Transcript_33/51_Confidence_0.134_Length_1835, Locus_11070_Transcript_51/51_Confidence_0.099_Le…	Locus_7639_Transcript_20/36_Confidence_0.378_Length_1515, Locus_41_Transcript_4/16_Confidence_0.043_Length_659, Locus_4049_Transcript_3/5_Confidence_0.400_Length_291, Locus_15411_Transcript_10/21_Confidence_0.476_Length_866, Locus_11070_Transcript_42/51_Confidence_0.012_Length_328, Locus_15411_Transcript_5/21_Confidence_0.143_Length_338, Locus_298_Transcript_74/101_Confidence_0.050_Length_390, Lo…
GO:0003723	RNA binding	F	1.18632e-11	1.37129e-13	17	733	20	15254	over	Locus_11070_Transcript_13/51_Confidence_0.029_Length_1016, Locus_11070_Transcript_33/51_Confidence_0.134_Length_1835, Locus_45641_Transcript_6/12_Confidence_0.172_Length_976, Locus_45641_Transcript_9/12_Confidence_0.103_Length_972, Locus_65161_Transcript_6/7_Confidence_0.583_Length_515, Locus_45641_Transcript_8/12_Confidence_0.414_Length_1103, Locus_45641_Transcript_3/12_Confidence_0.207_Length_6…	Locus_4491_Transcript_80/86_Confidence_0.032_Length_1703, Locus_29939_Transcript_1/5_Confidence_0.250_Length_280, Locus_2825_Transcript_52/131_Confidence_0.105_Length_1305, Locus_37744_Transcript_1/3_Confidence_0.600_Length_207, Locus_13765_Transcript_4/7_Confidence_0.286_Length_133, Locus_9589_Transcript_2/40_Confidence_0.079_Length_702, Locus_2893_Transcript_3/14_Confidence_0.200_Length_651, Lo…
GO:0000166	nucleotide binding	F	6.57292e-06	9.45501e-08	25	4071	12	11916	over	Locus_11070_Transcript_25/51_Confidence_0.047_Length_839, Locus_11070_Transcript_13/51_Confidence_0.029_Length_1016, Locus_23351_Transcript_3/5_Confidence_0.500_Length_734, Locus_11070_Transcript_41/51_Confidence_0.192_Length_2994, Locus_11070_Transcript_34/51_Confidence_0.012_Length_586, Locus_11070_Transcript_33/51_Confidence_0.134_Length_1835, Locus_11070_Transcript_51/51_Confidence_0.099_Leng…	Locus_1808_Transcript_65/83_Confidence_0.089_Length_1967, Locus_5093_Transcript_10/30_Confidence_0.417_Length_699, Locus_27251_Transcript_1/5_Confidence_0.429_Length_184, Locus_7639_Transcript_20/36_Confidence_0.378_Length_1515, Locus_23659_Transcript_11/15_Confidence_0.333_Length_386, Locus_15411_Transcript_10/21_Confidence_0.476_Length_866, Locus_8204_Transcript_19/63_Confidence_0.046_Length_53…
GO:1901265	nucleoside phosphate binding	F	6.57292e-06	9.45501e-08	25	4071	12	11916	over	Locus_11070_Transcript_25/51_Confidence_0.047_Length_839, Locus_11070_Transcript_13/51_Confidence_0.029_Length_1016, Locus_23351_Transcript_3/5_Confidence_0.500_Length_734, Locus_11070_Transcript_41/51_Confidence_0.192_Length_2994, Locus_11070_Transcript_34/51_Confidence_0.012_Length_586, Locus_11070_Transcript_33/51_Confidence_0.134_Length_1835, Locus_11070_Transcript_51/51_Confidence_0.099_Leng…	Locus_1808_Transcript_65/83_Confidence_0.089_Length_1967, Locus_5093_Transcript_10/30_Confidence_0.417_Length_699, Locus_27251_Transcript_1/5_Confidence_0.429_Length_184, Locus_7639_Transcript_20/36_Confidence_0.378_Length_1515, Locus_23659_Transcript_11/15_Confidence_0.333_Length_386, Locus_15411_Transcript_10/21_Confidence_0.476_Length_866, Locus_8204_Transcript_19/63_Confidence_0.046_Length_53…
GO:0036094	small molecule binding	F	9.11002e-06	1.38066e-07	25	4145	12	11842	over	Locus_11070_Transcript_25/51_Confidence_0.047_Length_839, Locus_11070_Transcript_13/51_Confidence_0.029_Length_1016, Locus_23351_Transcript_3/5_Confidence_0.500_Length_734, Locus_11070_Transcript_41/51_Confidence_0.192_Length_2994, Locus_11070_Transcript_34/51_Confidence_0.012_Length_586, Locus_11070_Transcript_33/51_Confidence_0.134_Length_1835, Locus_11070_Transcript_51/51_Confidence_0.099_Leng…	Locus_1808_Transcript_65/83_Confidence_0.089_Length_1967, Locus_5093_Transcript_10/30_Confidence_0.417_Length_699, Locus_27251_Transcript_1/5_Confidence_0.429_Length_184, Locus_7639_Transcript_20/36_Confidence_0.378_Length_1515, Locus_23659_Transcript_11/15_Confidence_0.333_Length_386, Locus_15411_Transcript_10/21_Confidence_0.476_Length_866, Locus_8204_Transcript_19/63_Confidence_0.046_Length_53…
GO:0003824	catalytic activity	F	3.38563e-05	5.305e-07	31	6939	6	9048	over	Locus_11070_Transcript_35/51_Confidence_0.012_Length_450, Locus_11070_Transcript_25/51_Confidence_0.047_Length_839, Locus_11070_Transcript_13/51_Confidence_0.029_Length_1016, Locus_23351_Transcript_3/5_Confidence_0.500_Length_734, Locus_11070_Transcript_41/51_Confidence_0.192_Length_2994, Locus_11070_Transcript_34/51_Confidence_0.012_Length_586, Locus_11070_Transcript_33/51_Confidence_0.134_Lengt…	Locus_1808_Transcript_65/83_Confidence_0.089_Length_1967, Locus_27251_Transcript_1/5_Confidence_0.429_Length_184, Locus_20589_Transcript_10/14_Confidence_0.357_Length_468, Locus_2303_Transcript_12/32_Confidence_0.176_Length_438, Locus_7639_Transcript_20/36_Confidence_0.378_Length_1515, Locus_23659_Transcript_11/15_Confidence_0.333_Length_386, Locus_41_Transcript_4/16_Confidence_0.043_Length_659, …
GO:0005524	ATP binding	F	4.85155e-05	7.80019e-07	18	2295	19	13692	over	Locus_11070_Transcript_13/51_Confidence_0.029_Length_1016, Locus_23351_Transcript_3/5_Confidence_0.500_Length_734, Locus_11070_Transcript_33/51_Confidence_0.134_Length_1835, Locus_45641_Transcript_6/12_Confidence_0.172_Length_976, Locus_45641_Transcript_9/12_Confidence_0.103_Length_972, Locus_65161_Transcript_6/7_Confidence_0.583_Length_515, Locus_45641_Transcript_8/12_Confidence_0.414_Length_110…	Locus_7639_Transcript_20/36_Confidence_0.378_Length_1515, Locus_23659_Transcript_11/15_Confidence_0.333_Length_386, Locus_8204_Transcript_19/63_Confidence_0.046_Length_535, Locus_18988_Transcript_3/8_Confidence_0.571_Length_983, Locus_1751_Transcript_39/145_Confidence_0.023_Length_350, Locus_52341_Transcript_1/1_Confidence_0.000_Length_112, Locus_312_Transcript_129/304_Confidence_0.013_Length_725…
GO:0032559	adenyl ribonucleotide binding	F	4.85155e-05	7.85122e-07	18	2296	19	13691	over	Locus_11070_Transcript_13/51_Confidence_0.029_Length_1016, Locus_23351_Transcript_3/5_Confidence_0.500_Length_734, Locus_11070_Transcript_33/51_Confidence_0.134_Length_1835, Locus_45641_Transcript_6/12_Confidence_0.172_Length_976, Locus_45641_Transcript_9/12_Confidence_0.103_Length_972, Locus_65161_Transcript_6/7_Confidence_0.583_Length_515, Locus_45641_Transcript_8/12_Confidence_0.414_Length_110…	Locus_7639_Transcript_20/36_Confidence_0.378_Length_1515, Locus_23659_Transcript_11/15_Confidence_0.333_Length_386, Locus_8204_Transcript_19/63_Confidence_0.046_Length_535, Locus_18988_Transcript_3/8_Confidence_0.571_Length_983, Locus_1751_Transcript_39/145_Confidence_0.023_Length_350, Locus_52341_Transcript_1/1_Confidence_0.000_Length_112, Locus_312_Transcript_129/304_Confidence_0.013_Length_725…
GO:0030554	adenyl nucleotide binding	F	4.86999e-05	8.00614e-07	18	2299	19	13688	over	Locus_11070_Transcript_13/51_Confidence_0.029_Length_1016, Locus_23351_Transcript_3/5_Confidence_0.500_Length_734, Locus_11070_Transcript_33/51_Confidence_0.134_Length_1835, Locus_45641_Transcript_6/12_Confidence_0.172_Length_976, Locus_45641_Transcript_9/12_Confidence_0.103_Length_972, Locus_65161_Transcript_6/7_Confidence_0.583_Length_515, Locus_45641_Transcript_8/12_Confidence_0.414_Length_110…	Locus_7639_Transcript_20/36_Confidence_0.378_Length_1515, Locus_23659_Transcript_11/15_Confidence_0.333_Length_386, Locus_8204_Transcript_19/63_Confidence_0.046_Length_535, Locus_18988_Transcript_3/8_Confidence_0.571_Length_983, Locus_1751_Transcript_39/145_Confidence_0.023_Length_350, Locus_52341_Transcript_1/1_Confidence_0.000_Length_112, Locus_312_Transcript_129/304_Confidence_0.013_Length_725…
GO:0001883	purine nucleoside binding	F	0.00194098	3.58978e-05	18	2990	19	12997	over	Locus_11070_Transcript_13/51_Confidence_0.029_Length_1016, Locus_23351_Transcript_3/5_Confidence_0.500_Length_734, Locus_11070_Transcript_33/51_Confidence_0.134_Length_1835, Locus_45641_Transcript_6/12_Confidence_0.172_Length_976, Locus_45641_Transcript_9/12_Confidence_0.103_Length_972, Locus_65161_Transcript_6/7_Confidence_0.583_Length_515, Locus_45641_Transcript_8/12_Confidence_0.414_Length_110…	Locus_5093_Transcript_10/30_Confidence_0.417_Length_699, Locus_7639_Transcript_20/36_Confidence_0.378_Length_1515, Locus_23659_Transcript_11/15_Confidence_0.333_Length_386, Locus_15411_Transcript_10/21_Confidence_0.476_Length_866, Locus_8204_Transcript_19/63_Confidence_0.046_Length_535, Locus_18988_Transcript_3/8_Confidence_0.571_Length_983, Locus_1751_Transcript_39/145_Confidence_0.023_Length_35…
GO:0032550	purine ribonucleoside binding	F	0.00194098	3.58978e-05	18	2990	19	12997	over	Locus_11070_Transcript_13/51_Confidence_0.029_Length_1016, Locus_23351_Transcript_3/5_Confidence_0.500_Length_734, Locus_11070_Transcript_33/51_Confidence_0.134_Length_1835, Locus_45641_Transcript_6/12_Confidence_0.172_Length_976, Locus_45641_Transcript_9/12_Confidence_0.103_Length_972, Locus_65161_Transcript_6/7_Confidence_0.583_Length_515, Locus_45641_Transcript_8/12_Confidence_0.414_Length_110…	Locus_5093_Transcript_10/30_Confidence_0.417_Length_699, Locus_7639_Transcript_20/36_Confidence_0.378_Length_1515, Locus_23659_Transcript_11/15_Confidence_0.333_Length_386, Locus_15411_Transcript_10/21_Confidence_0.476_Length_866, Locus_8204_Transcript_19/63_Confidence_0.046_Length_535, Locus_18988_Transcript_3/8_Confidence_0.571_Length_983, Locus_1751_Transcript_39/145_Confidence_0.023_Length_35…
GO:0032555	purine ribonucleotide binding	F	0.00194098	3.58978e-05	18	2990	19	12997	over	Locus_11070_Transcript_13/51_Confidence_0.029_Length_1016, Locus_23351_Transcript_3/5_Confidence_0.500_Length_734, Locus_11070_Transcript_33/51_Confidence_0.134_Length_1835, Locus_45641_Transcript_6/12_Confidence_0.172_Length_976, Locus_45641_Transcript_9/12_Confidence_0.103_Length_972, Locus_65161_Transcript_6/7_Confidence_0.583_Length_515, Locus_45641_Transcript_8/12_Confidence_0.414_Length_110…	Locus_5093_Transcript_10/30_Confidence_0.417_Length_699, Locus_7639_Transcript_20/36_Confidence_0.378_Length_1515, Locus_23659_Transcript_11/15_Confidence_0.333_Length_386, Locus_15411_Transcript_10/21_Confidence_0.476_Length_866, Locus_8204_Transcript_19/63_Confidence_0.046_Length_535, Locus_18988_Transcript_3/8_Confidence_0.571_Length_983, Locus_1751_Transcript_39/145_Confidence_0.023_Length_35…
GO:0035639	purine ribonucleoside triphosphate binding	F	0.00194098	3.57311e-05	18	2989	19	12998	over	Locus_11070_Transcript_13/51_Confidence_0.029_Length_1016, Locus_23351_Transcript_3/5_Confidence_0.500_Length_734, Locus_11070_Transcript_33/51_Confidence_0.134_Length_1835, Locus_45641_Transcript_6/12_Confidence_0.172_Length_976, Locus_45641_Transcript_9/12_Confidence_0.103_Length_972, Locus_65161_Transcript_6/7_Confidence_0.583_Length_515, Locus_45641_Transcript_8/12_Confidence_0.414_Length_110…	Locus_5093_Transcript_10/30_Confidence_0.417_Length_699, Locus_7639_Transcript_20/36_Confidence_0.378_Length_1515, Locus_23659_Transcript_11/15_Confidence_0.333_Length_386, Locus_15411_Transcript_10/21_Confidence_0.476_Length_866, Locus_8204_Transcript_19/63_Confidence_0.046_Length_535, Locus_18988_Transcript_3/8_Confidence_0.571_Length_983, Locus_1751_Transcript_39/145_Confidence_0.023_Length_35…
GO:0017076	purine nucleotide binding	F	0.00201117	3.84849e-05	18	3005	19	12982	over	Locus_11070_Transcript_13/51_Confidence_0.029_Length_1016, Locus_23351_Transcript_3/5_Confidence_0.500_Length_734, Locus_11070_Transcript_33/51_Confidence_0.134_Length_1835, Locus_45641_Transcript_6/12_Confidence_0.172_Length_976, Locus_45641_Transcript_9/12_Confidence_0.103_Length_972, Locus_65161_Transcript_6/7_Confidence_0.583_Length_515, Locus_45641_Transcript_8/12_Confidence_0.414_Length_110…	Locus_5093_Transcript_10/30_Confidence_0.417_Length_699, Locus_7639_Transcript_20/36_Confidence_0.378_Length_1515, Locus_23659_Transcript_11/15_Confidence_0.333_Length_386, Locus_15411_Transcript_10/21_Confidence_0.476_Length_866, Locus_8204_Transcript_19/63_Confidence_0.046_Length_535, Locus_18988_Transcript_3/8_Confidence_0.571_Length_983, Locus_1751_Transcript_39/145_Confidence_0.023_Length_35…
GO:0032553	ribonucleotide binding	F	0.00201117	3.81305e-05	18	3003	19	12984	over	Locus_11070_Transcript_13/51_Confidence_0.029_Length_1016, Locus_23351_Transcript_3/5_Confidence_0.500_Length_734, Locus_11070_Transcript_33/51_Confidence_0.134_Length_1835, Locus_45641_Transcript_6/12_Confidence_0.172_Length_976, Locus_45641_Transcript_9/12_Confidence_0.103_Length_972, Locus_65161_Transcript_6/7_Confidence_0.583_Length_515, Locus_45641_Transcript_8/12_Confidence_0.414_Length_110…	Locus_5093_Transcript_10/30_Confidence_0.417_Length_699, Locus_7639_Transcript_20/36_Confidence_0.378_Length_1515, Locus_23659_Transcript_11/15_Confidence_0.333_Length_386, Locus_15411_Transcript_10/21_Confidence_0.476_Length_866, Locus_8204_Transcript_19/63_Confidence_0.046_Length_535, Locus_18988_Transcript_3/8_Confidence_0.571_Length_983, Locus_1751_Transcript_39/145_Confidence_0.023_Length_35…
GO:0001882	nucleoside binding	F	0.00205645	4.06746e-05	18	3017	19	12970	over	Locus_11070_Transcript_13/51_Confidence_0.029_Length_1016, Locus_23351_Transcript_3/5_Confidence_0.500_Length_734, Locus_11070_Transcript_33/51_Confidence_0.134_Length_1835, Locus_45641_Transcript_6/12_Confidence_0.172_Length_976, Locus_45641_Transcript_9/12_Confidence_0.103_Length_972, Locus_65161_Transcript_6/7_Confidence_0.583_Length_515, Locus_45641_Transcript_8/12_Confidence_0.414_Length_110…	Locus_5093_Transcript_10/30_Confidence_0.417_Length_699, Locus_7639_Transcript_20/36_Confidence_0.378_Length_1515, Locus_23659_Transcript_11/15_Confidence_0.333_Length_386, Locus_15411_Transcript_10/21_Confidence_0.476_Length_866, Locus_8204_Transcript_19/63_Confidence_0.046_Length_535, Locus_18988_Transcript_3/8_Confidence_0.571_Length_983, Locus_1751_Transcript_39/145_Confidence_0.023_Length_35…
GO:0032549	ribonucleoside binding	F	0.00205645	4.06746e-05	18	3017	19	12970	over	Locus_11070_Transcript_13/51_Confidence_0.029_Length_1016, Locus_23351_Transcript_3/5_Confidence_0.500_Length_734, Locus_11070_Transcript_33/51_Confidence_0.134_Length_1835, Locus_45641_Transcript_6/12_Confidence_0.172_Length_976, Locus_45641_Transcript_9/12_Confidence_0.103_Length_972, Locus_65161_Transcript_6/7_Confidence_0.583_Length_515, Locus_45641_Transcript_8/12_Confidence_0.414_Length_110…	Locus_5093_Transcript_10/30_Confidence_0.417_Length_699, Locus_7639_Transcript_20/36_Confidence_0.378_Length_1515, Locus_23659_Transcript_11/15_Confidence_0.333_Length_386, Locus_15411_Transcript_10/21_Confidence_0.476_Length_866, Locus_8204_Transcript_19/63_Confidence_0.046_Length_535, Locus_18988_Transcript_3/8_Confidence_0.571_Length_983, Locus_1751_Transcript_39/145_Confidence_0.023_Length_35…
GO:0003676	nucleic acid binding	F	0.0074143	0.000163789	17	3020	20	12967	over	Locus_11070_Transcript_13/51_Confidence_0.029_Length_1016, Locus_11070_Transcript_33/51_Confidence_0.134_Length_1835, Locus_45641_Transcript_6/12_Confidence_0.172_Length_976, Locus_45641_Transcript_9/12_Confidence_0.103_Length_972, Locus_65161_Transcript_6/7_Confidence_0.583_Length_515, Locus_45641_Transcript_8/12_Confidence_0.414_Length_1103, Locus_45641_Transcript_3/12_Confidence_0.207_Length_6…	Locus_4491_Transcript_80/86_Confidence_0.032_Length_1703, Locus_29939_Transcript_1/5_Confidence_0.250_Length_280, Locus_11051_Transcript_15/24_Confidence_0.077_Length_453, Locus_26769_Transcript_4/4_Confidence_0.167_Length_391, Locus_4884_Transcript_4/5_Confidence_0.300_Length_730, Locus_33305_Transcript_1/2_Confidence_0.667_Length_164, Locus_15222_Transcript_4/4_Confidence_0.444_Length_172, Locu…
GO:0043168	anion binding	F	0.0139575	0.000315505	18	3512	19	12475	over	Locus_11070_Transcript_13/51_Confidence_0.029_Length_1016, Locus_23351_Transcript_3/5_Confidence_0.500_Length_734, Locus_11070_Transcript_33/51_Confidence_0.134_Length_1835, Locus_45641_Transcript_6/12_Confidence_0.172_Length_976, Locus_45641_Transcript_9/12_Confidence_0.103_Length_972, Locus_65161_Transcript_6/7_Confidence_0.583_Length_515, Locus_45641_Transcript_8/12_Confidence_0.414_Length_110…	Locus_5093_Transcript_10/30_Confidence_0.417_Length_699, Locus_28369_Transcript_13/15_Confidence_0.111_Length_444, Locus_27251_Transcript_1/5_Confidence_0.429_Length_184, Locus_7639_Transcript_20/36_Confidence_0.378_Length_1515, Locus_23659_Transcript_11/15_Confidence_0.333_Length_386, Locus_15411_Transcript_10/21_Confidence_0.476_Length_866, Locus_8204_Transcript_19/63_Confidence_0.046_Length_53…
GO:0005488	binding	F	0.0162131	0.000370658	31	8979	6	7008	over	Locus_11070_Transcript_35/51_Confidence_0.012_Length_450, Locus_11070_Transcript_25/51_Confidence_0.047_Length_839, Locus_11070_Transcript_13/51_Confidence_0.029_Length_1016, Locus_23351_Transcript_3/5_Confidence_0.500_Length_734, Locus_11070_Transcript_41/51_Confidence_0.192_Length_2994, Locus_11070_Transcript_34/51_Confidence_0.012_Length_586, Locus_11070_Transcript_33/51_Confidence_0.134_Lengt…	Locus_1808_Transcript_65/83_Confidence_0.089_Length_1967, Locus_5093_Transcript_10/30_Confidence_0.417_Length_699, Locus_4491_Transcript_80/86_Confidence_0.032_Length_1703, Locus_4295_Transcript_18/18_Confidence_0.286_Length_1359, Locus_28369_Transcript_13/15_Confidence_0.111_Length_444, Locus_27251_Transcript_1/5_Confidence_0.429_Length_184, Locus_20589_Transcript_10/14_Confidence_0.357_Length_4…
GO:1901363	heterocyclic compound binding	F	0.0191285	0.000442222	25	6256	12	9731	over	Locus_11070_Transcript_25/51_Confidence_0.047_Length_839, Locus_11070_Transcript_13/51_Confidence_0.029_Length_1016, Locus_23351_Transcript_3/5_Confidence_0.500_Length_734, Locus_11070_Transcript_41/51_Confidence_0.192_Length_2994, Locus_11070_Transcript_34/51_Confidence_0.012_Length_586, Locus_11070_Transcript_33/51_Confidence_0.134_Length_1835, Locus_11070_Transcript_51/51_Confidence_0.099_Leng…	Locus_1808_Transcript_65/83_Confidence_0.089_Length_1967, Locus_5093_Transcript_10/30_Confidence_0.417_Length_699, Locus_4491_Transcript_80/86_Confidence_0.032_Length_1703, Locus_4295_Transcript_18/18_Confidence_0.286_Length_1359, Locus_27251_Transcript_1/5_Confidence_0.429_Length_184, Locus_7639_Transcript_20/36_Confidence_0.378_Length_1515, Locus_23659_Transcript_11/15_Confidence_0.333_Length_3…
GO:0097159	organic cyclic compound binding	F	0.0193548	0.000452424	25	6264	12	9723	over	Locus_11070_Transcript_25/51_Confidence_0.047_Length_839, Locus_11070_Transcript_13/51_Confidence_0.029_Length_1016, Locus_23351_Transcript_3/5_Confidence_0.500_Length_734, Locus_11070_Transcript_41/51_Confidence_0.192_Length_2994, Locus_11070_Transcript_34/51_Confidence_0.012_Length_586, Locus_11070_Transcript_33/51_Confidence_0.134_Length_1835, Locus_11070_Transcript_51/51_Confidence_0.099_Leng…	Locus_1808_Transcript_65/83_Confidence_0.089_Length_1967, Locus_5093_Transcript_10/30_Confidence_0.417_Length_699, Locus_4491_Transcript_80/86_Confidence_0.032_Length_1703, Locus_4295_Transcript_18/18_Confidence_0.286_Length_1359, Locus_27251_Transcript_1/5_Confidence_0.429_Length_184, Locus_7639_Transcript_20/36_Confidence_0.378_Length_1515, Locus_23659_Transcript_11/15_Confidence_0.333_Length_3…
GO:0006508	proteolysis	P	2.69642e-12	2.8398e-14	17	664	20	15323	over	Locus_11070_Transcript_13/51_Confidence_0.029_Length_1016, Locus_11070_Transcript_33/51_Confidence_0.134_Length_1835, Locus_45641_Transcript_6/12_Confidence_0.172_Length_976, Locus_45641_Transcript_9/12_Confidence_0.103_Length_972, Locus_65161_Transcript_6/7_Confidence_0.583_Length_515, Locus_45641_Transcript_8/12_Confidence_0.414_Length_1103, Locus_45641_Transcript_3/12_Confidence_0.207_Length_6…	Locus_41_Transcript_4/16_Confidence_0.043_Length_659, Locus_32049_Transcript_2/2_Confidence_0.333_Length_273, Locus_8671_Transcript_15/42_Confidence_0.323_Length_1390, Locus_1823_Transcript_43/283_Confidence_0.010_Length_469, Locus_7509_Transcript_2/4_Confidence_0.571_Length_187, Locus_5635_Transcript_2/5_Confidence_0.286_Length_174, Locus_10401_Transcript_23/27_Confidence_0.152_Length_839, Locus…
GO:0006351	transcription, DNA-dependent	P	1.14158e-10	1.37822e-12	17	848	20	15139	over	Locus_11070_Transcript_13/51_Confidence_0.029_Length_1016, Locus_11070_Transcript_33/51_Confidence_0.134_Length_1835, Locus_45641_Transcript_6/12_Confidence_0.172_Length_976, Locus_45641_Transcript_9/12_Confidence_0.103_Length_972, Locus_65161_Transcript_6/7_Confidence_0.583_Length_515, Locus_45641_Transcript_8/12_Confidence_0.414_Length_1103, Locus_45641_Transcript_3/12_Confidence_0.207_Length_6…	Locus_14530_Transcript_8/12_Confidence_0.250_Length_435, Locus_62125_Transcript_1/1_Confidence_0.000_Length_111, Locus_57110_Transcript_3/4_Confidence_0.429_Length_323, Locus_41206_Transcript_1/5_Confidence_0.364_Length_566, Locus_87397_Transcript_1/1_Confidence_1.000_Length_110, Locus_39659_Transcript_2/2_Confidence_0.000_Length_413, Locus_45711_Transcript_2/3_Confidence_0.600_Length_181, Locus_…
GO:0032774	RNA biosynthetic process	P	1.14158e-10	1.37822e-12	17	848	20	15139	over	Locus_11070_Transcript_13/51_Confidence_0.029_Length_1016, Locus_11070_Transcript_33/51_Confidence_0.134_Length_1835, Locus_45641_Transcript_6/12_Confidence_0.172_Length_976, Locus_45641_Transcript_9/12_Confidence_0.103_Length_972, Locus_65161_Transcript_6/7_Confidence_0.583_Length_515, Locus_45641_Transcript_8/12_Confidence_0.414_Length_1103, Locus_45641_Transcript_3/12_Confidence_0.207_Length_6…	Locus_14530_Transcript_8/12_Confidence_0.250_Length_435, Locus_62125_Transcript_1/1_Confidence_0.000_Length_111, Locus_57110_Transcript_3/4_Confidence_0.429_Length_323, Locus_41206_Transcript_1/5_Confidence_0.364_Length_566, Locus_87397_Transcript_1/1_Confidence_1.000_Length_110, Locus_39659_Transcript_2/2_Confidence_0.000_Length_413, Locus_45711_Transcript_2/3_Confidence_0.600_Length_181, Locus_…
GO:0034654	nucleobase-containing compound biosynthetic process	P	9.90148e-09	1.22084e-10	17	1130	20	14857	over	Locus_11070_Transcript_13/51_Confidence_0.029_Length_1016, Locus_11070_Transcript_33/51_Confidence_0.134_Length_1835, Locus_45641_Transcript_6/12_Confidence_0.172_Length_976, Locus_45641_Transcript_9/12_Confidence_0.103_Length_972, Locus_65161_Transcript_6/7_Confidence_0.583_Length_515, Locus_45641_Transcript_8/12_Confidence_0.414_Length_1103, Locus_45641_Transcript_3/12_Confidence_0.207_Length_6…	Locus_14530_Transcript_8/12_Confidence_0.250_Length_435, Locus_62125_Transcript_1/1_Confidence_0.000_Length_111, Locus_57110_Transcript_3/4_Confidence_0.429_Length_323, Locus_41206_Transcript_1/5_Confidence_0.364_Length_566, Locus_87397_Transcript_1/1_Confidence_1.000_Length_110, Locus_1498_Transcript_7/116_Confidence_0.006_Length_134, Locus_39659_Transcript_2/2_Confidence_0.000_Length_413, Locus…
GO:0019438	aromatic compound biosynthetic process	P	1.4149e-08	1.7809e-10	17	1158	20	14829	over	Locus_11070_Transcript_13/51_Confidence_0.029_Length_1016, Locus_11070_Transcript_33/51_Confidence_0.134_Length_1835, Locus_45641_Transcript_6/12_Confidence_0.172_Length_976, Locus_45641_Transcript_9/12_Confidence_0.103_Length_972, Locus_65161_Transcript_6/7_Confidence_0.583_Length_515, Locus_45641_Transcript_8/12_Confidence_0.414_Length_1103, Locus_45641_Transcript_3/12_Confidence_0.207_Length_6…	Locus_14530_Transcript_8/12_Confidence_0.250_Length_435, Locus_62125_Transcript_1/1_Confidence_0.000_Length_111, Locus_57110_Transcript_3/4_Confidence_0.429_Length_323, Locus_41206_Transcript_1/5_Confidence_0.364_Length_566, Locus_87397_Transcript_1/1_Confidence_1.000_Length_110, Locus_1498_Transcript_7/116_Confidence_0.006_Length_134, Locus_39659_Transcript_2/2_Confidence_0.000_Length_413, Locus…
GO:0018130	heterocycle biosynthetic process	P	1.58297e-08	2.03309e-10	17	1168	20	14819	over	Locus_11070_Transcript_13/51_Confidence_0.029_Length_1016, Locus_11070_Transcript_33/51_Confidence_0.134_Length_1835, Locus_45641_Transcript_6/12_Confidence_0.172_Length_976, Locus_45641_Transcript_9/12_Confidence_0.103_Length_972, Locus_65161_Transcript_6/7_Confidence_0.583_Length_515, Locus_45641_Transcript_8/12_Confidence_0.414_Length_1103, Locus_45641_Transcript_3/12_Confidence_0.207_Length_6…	Locus_14530_Transcript_8/12_Confidence_0.250_Length_435, Locus_62125_Transcript_1/1_Confidence_0.000_Length_111, Locus_57110_Transcript_3/4_Confidence_0.429_Length_323, Locus_41206_Transcript_1/5_Confidence_0.364_Length_566, Locus_87397_Transcript_1/1_Confidence_1.000_Length_110, Locus_1498_Transcript_7/116_Confidence_0.006_Length_134, Locus_39659_Transcript_2/2_Confidence_0.000_Length_413, Locus…
GO:1901362	organic cyclic compound biosynthetic process	P	1.86422e-08	2.44221e-10	17	1182	20	14805	over	Locus_11070_Transcript_13/51_Confidence_0.029_Length_1016, Locus_11070_Transcript_33/51_Confidence_0.134_Length_1835, Locus_45641_Transcript_6/12_Confidence_0.172_Length_976, Locus_45641_Transcript_9/12_Confidence_0.103_Length_972, Locus_65161_Transcript_6/7_Confidence_0.583_Length_515, Locus_45641_Transcript_8/12_Confidence_0.414_Length_1103, Locus_45641_Transcript_3/12_Confidence_0.207_Length_6…	Locus_14530_Transcript_8/12_Confidence_0.250_Length_435, Locus_62125_Transcript_1/1_Confidence_0.000_Length_111, Locus_57110_Transcript_3/4_Confidence_0.429_Length_323, Locus_41206_Transcript_1/5_Confidence_0.364_Length_566, Locus_87397_Transcript_1/1_Confidence_1.000_Length_110, Locus_1498_Transcript_7/116_Confidence_0.006_Length_134, Locus_39659_Transcript_2/2_Confidence_0.000_Length_413, Locus…
GO:0044271	cellular nitrogen compound biosynthetic process	P	2.02816e-08	2.70908e-10	17	1190	20	14797	over	Locus_11070_Transcript_13/51_Confidence_0.029_Length_1016, Locus_11070_Transcript_33/51_Confidence_0.134_Length_1835, Locus_45641_Transcript_6/12_Confidence_0.172_Length_976, Locus_45641_Transcript_9/12_Confidence_0.103_Length_972, Locus_65161_Transcript_6/7_Confidence_0.583_Length_515, Locus_45641_Transcript_8/12_Confidence_0.414_Length_1103, Locus_45641_Transcript_3/12_Confidence_0.207_Length_6…	Locus_14530_Transcript_8/12_Confidence_0.250_Length_435, Locus_62125_Transcript_1/1_Confidence_0.000_Length_111, Locus_57110_Transcript_3/4_Confidence_0.429_Length_323, Locus_41206_Transcript_1/5_Confidence_0.364_Length_566, Locus_87397_Transcript_1/1_Confidence_1.000_Length_110, Locus_1498_Transcript_7/116_Confidence_0.006_Length_134, Locus_39659_Transcript_2/2_Confidence_0.000_Length_413, Locus…
GO:0016070	RNA metabolic process	P	1.13989e-07	1.55187e-09	17	1334	20	14653	over	Locus_11070_Transcript_13/51_Confidence_0.029_Length_1016, Locus_11070_Transcript_33/51_Confidence_0.134_Length_1835, Locus_45641_Transcript_6/12_Confidence_0.172_Length_976, Locus_45641_Transcript_9/12_Confidence_0.103_Length_972, Locus_65161_Transcript_6/7_Confidence_0.583_Length_515, Locus_45641_Transcript_8/12_Confidence_0.414_Length_1103, Locus_45641_Transcript_3/12_Confidence_0.207_Length_6…	Locus_18988_Transcript_3/8_Confidence_0.571_Length_983, Locus_14530_Transcript_8/12_Confidence_0.250_Length_435, Locus_87189_Transcript_1/1_Confidence_1.000_Length_119, Locus_2825_Transcript_52/131_Confidence_0.105_Length_1305, Locus_62125_Transcript_1/1_Confidence_0.000_Length_111, Locus_13765_Transcript_4/7_Confidence_0.286_Length_133, Locus_57110_Transcript_3/4_Confidence_0.429_Length_323, Loc…
GO:0090304	nucleic acid metabolic process	P	2.98512e-06	4.14068e-08	17	1661	20	14326	over	Locus_11070_Transcript_13/51_Confidence_0.029_Length_1016, Locus_11070_Transcript_33/51_Confidence_0.134_Length_1835, Locus_45641_Transcript_6/12_Confidence_0.172_Length_976, Locus_45641_Transcript_9/12_Confidence_0.103_Length_972, Locus_65161_Transcript_6/7_Confidence_0.583_Length_515, Locus_45641_Transcript_8/12_Confidence_0.414_Length_1103, Locus_45641_Transcript_3/12_Confidence_0.207_Length_6…	Locus_18988_Transcript_3/8_Confidence_0.571_Length_983, Locus_14530_Transcript_8/12_Confidence_0.250_Length_435, Locus_52341_Transcript_1/1_Confidence_0.000_Length_112, Locus_87189_Transcript_1/1_Confidence_1.000_Length_119, Locus_2825_Transcript_52/131_Confidence_0.105_Length_1305, Locus_50136_Transcript_3/3_Confidence_0.400_Length_168, Locus_62125_Transcript_1/1_Confidence_0.000_Length_111, Loc…
GO:0009059	macromolecule biosynthetic process	P	7.48303e-06	1.11486e-07	17	1777	20	14210	over	Locus_11070_Transcript_13/51_Confidence_0.029_Length_1016, Locus_11070_Transcript_33/51_Confidence_0.134_Length_1835, Locus_45641_Transcript_6/12_Confidence_0.172_Length_976, Locus_45641_Transcript_9/12_Confidence_0.103_Length_972, Locus_65161_Transcript_6/7_Confidence_0.583_Length_515, Locus_45641_Transcript_8/12_Confidence_0.414_Length_1103, Locus_45641_Transcript_3/12_Confidence_0.207_Length_6…	Locus_904_Transcript_9/305_Confidence_0.046_Length_718, Locus_10418_Transcript_3/5_Confidence_0.429_Length_509, Locus_29939_Transcript_1/5_Confidence_0.250_Length_280, Locus_18988_Transcript_3/8_Confidence_0.571_Length_983, Locus_2575_Transcript_13/17_Confidence_0.286_Length_1049, Locus_14530_Transcript_8/12_Confidence_0.250_Length_435, Locus_52341_Transcript_1/1_Confidence_0.000_Length_112, Locu…
GO:0034645	cellular macromolecule biosynthetic process	P	7.48303e-06	1.09669e-07	17	1775	20	14212	over	Locus_11070_Transcript_13/51_Confidence_0.029_Length_1016, Locus_11070_Transcript_33/51_Confidence_0.134_Length_1835, Locus_45641_Transcript_6/12_Confidence_0.172_Length_976, Locus_45641_Transcript_9/12_Confidence_0.103_Length_972, Locus_65161_Transcript_6/7_Confidence_0.583_Length_515, Locus_45641_Transcript_8/12_Confidence_0.414_Length_1103, Locus_45641_Transcript_3/12_Confidence_0.207_Length_6…	Locus_904_Transcript_9/305_Confidence_0.046_Length_718, Locus_10418_Transcript_3/5_Confidence_0.429_Length_509, Locus_29939_Transcript_1/5_Confidence_0.250_Length_280, Locus_18988_Transcript_3/8_Confidence_0.571_Length_983, Locus_2575_Transcript_13/17_Confidence_0.286_Length_1049, Locus_14530_Transcript_8/12_Confidence_0.250_Length_435, Locus_52341_Transcript_1/1_Confidence_0.000_Length_112, Locu…
GO:0010467	gene expression	P	2.81564e-05	4.33954e-07	17	1952	20	14035	over	Locus_11070_Transcript_13/51_Confidence_0.029_Length_1016, Locus_11070_Transcript_33/51_Confidence_0.134_Length_1835, Locus_45641_Transcript_6/12_Confidence_0.172_Length_976, Locus_45641_Transcript_9/12_Confidence_0.103_Length_972, Locus_65161_Transcript_6/7_Confidence_0.583_Length_515, Locus_45641_Transcript_8/12_Confidence_0.414_Length_1103, Locus_45641_Transcript_3/12_Confidence_0.207_Length_6…	Locus_904_Transcript_9/305_Confidence_0.046_Length_718, Locus_10418_Transcript_3/5_Confidence_0.429_Length_509, Locus_29939_Transcript_1/5_Confidence_0.250_Length_280, Locus_18988_Transcript_3/8_Confidence_0.571_Length_983, Locus_2575_Transcript_13/17_Confidence_0.286_Length_1049, Locus_14530_Transcript_8/12_Confidence_0.250_Length_435, Locus_87189_Transcript_1/1_Confidence_1.000_Length_119, Locu…
GO:0043170	macromolecule metabolic process	P	6.70262e-05	1.11911e-06	25	4586	12	11401	over	Locus_11070_Transcript_25/51_Confidence_0.047_Length_839, Locus_11070_Transcript_13/51_Confidence_0.029_Length_1016, Locus_23351_Transcript_3/5_Confidence_0.500_Length_734, Locus_11070_Transcript_41/51_Confidence_0.192_Length_2994, Locus_11070_Transcript_34/51_Confidence_0.012_Length_586, Locus_11070_Transcript_33/51_Confidence_0.134_Length_1835, Locus_11070_Transcript_51/51_Confidence_0.099_Leng…	Locus_904_Transcript_9/305_Confidence_0.046_Length_718, Locus_10418_Transcript_3/5_Confidence_0.429_Length_509, Locus_23659_Transcript_11/15_Confidence_0.333_Length_386, Locus_41_Transcript_4/16_Confidence_0.043_Length_659, Locus_29939_Transcript_1/5_Confidence_0.250_Length_280, Locus_8204_Transcript_19/63_Confidence_0.046_Length_535, Locus_18988_Transcript_3/8_Confidence_0.571_Length_983, Locus_…
GO:0044249	cellular biosynthetic process	P	0.00019899	3.37357e-06	17	2257	20	13730	over	Locus_11070_Transcript_13/51_Confidence_0.029_Length_1016, Locus_11070_Transcript_33/51_Confidence_0.134_Length_1835, Locus_45641_Transcript_6/12_Confidence_0.172_Length_976, Locus_45641_Transcript_9/12_Confidence_0.103_Length_972, Locus_65161_Transcript_6/7_Confidence_0.583_Length_515, Locus_45641_Transcript_8/12_Confidence_0.414_Length_1103, Locus_45641_Transcript_3/12_Confidence_0.207_Length_6…	Locus_904_Transcript_9/305_Confidence_0.046_Length_718, Locus_10418_Transcript_3/5_Confidence_0.429_Length_509, Locus_29939_Transcript_1/5_Confidence_0.250_Length_280, Locus_18988_Transcript_3/8_Confidence_0.571_Length_983, Locus_2575_Transcript_13/17_Confidence_0.286_Length_1049, Locus_14530_Transcript_8/12_Confidence_0.250_Length_435, Locus_52341_Transcript_1/1_Confidence_0.000_Length_112, Locu…
GO:1901576	organic substance biosynthetic process	P	0.000232589	4.00294e-06	17	2285	20	13702	over	Locus_11070_Transcript_13/51_Confidence_0.029_Length_1016, Locus_11070_Transcript_33/51_Confidence_0.134_Length_1835, Locus_45641_Transcript_6/12_Confidence_0.172_Length_976, Locus_45641_Transcript_9/12_Confidence_0.103_Length_972, Locus_65161_Transcript_6/7_Confidence_0.583_Length_515, Locus_45641_Transcript_8/12_Confidence_0.414_Length_1103, Locus_45641_Transcript_3/12_Confidence_0.207_Length_6…	Locus_904_Transcript_9/305_Confidence_0.046_Length_718, Locus_10418_Transcript_3/5_Confidence_0.429_Length_509, Locus_29939_Transcript_1/5_Confidence_0.250_Length_280, Locus_18988_Transcript_3/8_Confidence_0.571_Length_983, Locus_2575_Transcript_13/17_Confidence_0.286_Length_1049, Locus_14530_Transcript_8/12_Confidence_0.250_Length_435, Locus_52341_Transcript_1/1_Confidence_0.000_Length_112, Locu…
GO:0009058	biosynthetic process	P	0.000377017	6.58544e-06	17	2369	20	13618	over	Locus_11070_Transcript_13/51_Confidence_0.029_Length_1016, Locus_11070_Transcript_33/51_Confidence_0.134_Length_1835, Locus_45641_Transcript_6/12_Confidence_0.172_Length_976, Locus_45641_Transcript_9/12_Confidence_0.103_Length_972, Locus_65161_Transcript_6/7_Confidence_0.583_Length_515, Locus_45641_Transcript_8/12_Confidence_0.414_Length_1103, Locus_45641_Transcript_3/12_Confidence_0.207_Length_6…	Locus_904_Transcript_9/305_Confidence_0.046_Length_718, Locus_10418_Transcript_3/5_Confidence_0.429_Length_509, Locus_29939_Transcript_1/5_Confidence_0.250_Length_280, Locus_18988_Transcript_3/8_Confidence_0.571_Length_983, Locus_2575_Transcript_13/17_Confidence_0.286_Length_1049, Locus_14530_Transcript_8/12_Confidence_0.250_Length_435, Locus_52341_Transcript_1/1_Confidence_0.000_Length_112, Locu…
GO:0006139	nucleobase-containing compound metabolic process	P	0.00201117	3.8746e-05	17	2702	20	13285	over	Locus_11070_Transcript_13/51_Confidence_0.029_Length_1016, Locus_11070_Transcript_33/51_Confidence_0.134_Length_1835, Locus_45641_Transcript_6/12_Confidence_0.172_Length_976, Locus_45641_Transcript_9/12_Confidence_0.103_Length_972, Locus_65161_Transcript_6/7_Confidence_0.583_Length_515, Locus_45641_Transcript_8/12_Confidence_0.414_Length_1103, Locus_45641_Transcript_3/12_Confidence_0.207_Length_6…	Locus_2763_Transcript_18/19_Confidence_0.200_Length_627, Locus_28369_Transcript_13/15_Confidence_0.111_Length_444, Locus_7639_Transcript_20/36_Confidence_0.378_Length_1515, Locus_15411_Transcript_10/21_Confidence_0.476_Length_866, Locus_18988_Transcript_3/8_Confidence_0.571_Length_983, Locus_14530_Transcript_8/12_Confidence_0.250_Length_435, Locus_10299_Transcript_2/12_Confidence_0.429_Length_983…
GO:0006725	cellular aromatic compound metabolic process	P	0.00236218	4.74763e-05	17	2744	20	13243	over	Locus_11070_Transcript_13/51_Confidence_0.029_Length_1016, Locus_11070_Transcript_33/51_Confidence_0.134_Length_1835, Locus_45641_Transcript_6/12_Confidence_0.172_Length_976, Locus_45641_Transcript_9/12_Confidence_0.103_Length_972, Locus_65161_Transcript_6/7_Confidence_0.583_Length_515, Locus_45641_Transcript_8/12_Confidence_0.414_Length_1103, Locus_45641_Transcript_3/12_Confidence_0.207_Length_6…	Locus_2763_Transcript_18/19_Confidence_0.200_Length_627, Locus_28369_Transcript_13/15_Confidence_0.111_Length_444, Locus_7639_Transcript_20/36_Confidence_0.378_Length_1515, Locus_15411_Transcript_10/21_Confidence_0.476_Length_866, Locus_18988_Transcript_3/8_Confidence_0.571_Length_983, Locus_14530_Transcript_8/12_Confidence_0.250_Length_435, Locus_10299_Transcript_2/12_Confidence_0.429_Length_983…
GO:0019538	protein metabolic process	P	0.00236218	4.79353e-05	18	3053	19	12934	over	Locus_11070_Transcript_13/51_Confidence_0.029_Length_1016, Locus_23351_Transcript_3/5_Confidence_0.500_Length_734, Locus_11070_Transcript_33/51_Confidence_0.134_Length_1835, Locus_45641_Transcript_6/12_Confidence_0.172_Length_976, Locus_45641_Transcript_9/12_Confidence_0.103_Length_972, Locus_65161_Transcript_6/7_Confidence_0.583_Length_515, Locus_45641_Transcript_8/12_Confidence_0.414_Length_110…	Locus_904_Transcript_9/305_Confidence_0.046_Length_718, Locus_10418_Transcript_3/5_Confidence_0.429_Length_509, Locus_23659_Transcript_11/15_Confidence_0.333_Length_386, Locus_41_Transcript_4/16_Confidence_0.043_Length_659, Locus_29939_Transcript_1/5_Confidence_0.250_Length_280, Locus_8204_Transcript_19/63_Confidence_0.046_Length_535, Locus_18988_Transcript_3/8_Confidence_0.571_Length_983, Locus_…
GO:0046483	heterocycle metabolic process	P	0.00245823	5.05159e-05	17	2757	20	13230	over	Locus_11070_Transcript_13/51_Confidence_0.029_Length_1016, Locus_11070_Transcript_33/51_Confidence_0.134_Length_1835, Locus_45641_Transcript_6/12_Confidence_0.172_Length_976, Locus_45641_Transcript_9/12_Confidence_0.103_Length_972, Locus_65161_Transcript_6/7_Confidence_0.583_Length_515, Locus_45641_Transcript_8/12_Confidence_0.414_Length_1103, Locus_45641_Transcript_3/12_Confidence_0.207_Length_6…	Locus_2763_Transcript_18/19_Confidence_0.200_Length_627, Locus_28369_Transcript_13/15_Confidence_0.111_Length_444, Locus_7639_Transcript_20/36_Confidence_0.378_Length_1515, Locus_15411_Transcript_10/21_Confidence_0.476_Length_866, Locus_18988_Transcript_3/8_Confidence_0.571_Length_983, Locus_14530_Transcript_8/12_Confidence_0.250_Length_435, Locus_10299_Transcript_2/12_Confidence_0.429_Length_983…
GO:0034641	cellular nitrogen compound metabolic process	P	0.00280258	5.9032e-05	17	2790	20	13197	over	Locus_11070_Transcript_13/51_Confidence_0.029_Length_1016, Locus_11070_Transcript_33/51_Confidence_0.134_Length_1835, Locus_45641_Transcript_6/12_Confidence_0.172_Length_976, Locus_45641_Transcript_9/12_Confidence_0.103_Length_972, Locus_65161_Transcript_6/7_Confidence_0.583_Length_515, Locus_45641_Transcript_8/12_Confidence_0.414_Length_1103, Locus_45641_Transcript_3/12_Confidence_0.207_Length_6…	Locus_2763_Transcript_18/19_Confidence_0.200_Length_627, Locus_28369_Transcript_13/15_Confidence_0.111_Length_444, Locus_7639_Transcript_20/36_Confidence_0.378_Length_1515, Locus_15411_Transcript_10/21_Confidence_0.476_Length_866, Locus_18988_Transcript_3/8_Confidence_0.571_Length_983, Locus_14530_Transcript_8/12_Confidence_0.250_Length_435, Locus_10299_Transcript_2/12_Confidence_0.429_Length_983…
GO:1901360	organic cyclic compound metabolic process	P	0.00280258	5.9032e-05	17	2790	20	13197	over	Locus_11070_Transcript_13/51_Confidence_0.029_Length_1016, Locus_11070_Transcript_33/51_Confidence_0.134_Length_1835, Locus_45641_Transcript_6/12_Confidence_0.172_Length_976, Locus_45641_Transcript_9/12_Confidence_0.103_Length_972, Locus_65161_Transcript_6/7_Confidence_0.583_Length_515, Locus_45641_Transcript_8/12_Confidence_0.414_Length_1103, Locus_45641_Transcript_3/12_Confidence_0.207_Length_6…	Locus_2763_Transcript_18/19_Confidence_0.200_Length_627, Locus_28369_Transcript_13/15_Confidence_0.111_Length_444, Locus_7639_Transcript_20/36_Confidence_0.378_Length_1515, Locus_15411_Transcript_10/21_Confidence_0.476_Length_866, Locus_18988_Transcript_3/8_Confidence_0.571_Length_983, Locus_14530_Transcript_8/12_Confidence_0.250_Length_435, Locus_10299_Transcript_2/12_Confidence_0.429_Length_983…
GO:0044238	primary metabolic process	P	0.00422028	8.99778e-05	26	6149	11	9838	over	Locus_11070_Transcript_25/51_Confidence_0.047_Length_839, Locus_11070_Transcript_13/51_Confidence_0.029_Length_1016, Locus_23351_Transcript_3/5_Confidence_0.500_Length_734, Locus_11070_Transcript_41/51_Confidence_0.192_Length_2994, Locus_11070_Transcript_34/51_Confidence_0.012_Length_586, Locus_11070_Transcript_33/51_Confidence_0.134_Length_1835, Locus_11070_Transcript_51/51_Confidence_0.099_Leng…	Locus_2763_Transcript_18/19_Confidence_0.200_Length_627, Locus_1808_Transcript_65/83_Confidence_0.089_Length_1967, Locus_28369_Transcript_13/15_Confidence_0.111_Length_444, Locus_27251_Transcript_1/5_Confidence_0.429_Length_184, Locus_904_Transcript_9/305_Confidence_0.046_Length_718, Locus_10418_Transcript_3/5_Confidence_0.429_Length_509, Locus_7639_Transcript_20/36_Confidence_0.378_Length_1515, …
GO:0071704	organic substance metabolic process	P	0.00607635	0.000131111	26	6269	11	9718	over	Locus_11070_Transcript_25/51_Confidence_0.047_Length_839, Locus_11070_Transcript_13/51_Confidence_0.029_Length_1016, Locus_23351_Transcript_3/5_Confidence_0.500_Length_734, Locus_11070_Transcript_41/51_Confidence_0.192_Length_2994, Locus_11070_Transcript_34/51_Confidence_0.012_Length_586, Locus_11070_Transcript_33/51_Confidence_0.134_Length_1835, Locus_11070_Transcript_51/51_Confidence_0.099_Leng…	Locus_2763_Transcript_18/19_Confidence_0.200_Length_627, Locus_1808_Transcript_65/83_Confidence_0.089_Length_1967, Locus_28369_Transcript_13/15_Confidence_0.111_Length_444, Locus_27251_Transcript_1/5_Confidence_0.429_Length_184, Locus_904_Transcript_9/305_Confidence_0.046_Length_718, Locus_10418_Transcript_3/5_Confidence_0.429_Length_509, Locus_7639_Transcript_20/36_Confidence_0.378_Length_1515, …
GO:0006807	nitrogen compound metabolic process	P	0.00666367	0.000145495	17	2992	20	12995	over	Locus_11070_Transcript_13/51_Confidence_0.029_Length_1016, Locus_11070_Transcript_33/51_Confidence_0.134_Length_1835, Locus_45641_Transcript_6/12_Confidence_0.172_Length_976, Locus_45641_Transcript_9/12_Confidence_0.103_Length_972, Locus_65161_Transcript_6/7_Confidence_0.583_Length_515, Locus_45641_Transcript_8/12_Confidence_0.414_Length_1103, Locus_45641_Transcript_3/12_Confidence_0.207_Length_6…	Locus_2763_Transcript_18/19_Confidence_0.200_Length_627, Locus_1808_Transcript_65/83_Confidence_0.089_Length_1967, Locus_28369_Transcript_13/15_Confidence_0.111_Length_444, Locus_7639_Transcript_20/36_Confidence_0.378_Length_1515, Locus_15411_Transcript_10/21_Confidence_0.476_Length_866, Locus_18988_Transcript_3/8_Confidence_0.571_Length_983, Locus_14530_Transcript_8/12_Confidence_0.250_Length_43…

## Sheet: maternal care annotation
Ceratina_calcarata_transcript_ID	Best_blast_Amel	Annotation
Locus_68556_Transcript_1/1_Confidence_0.000_Length_643	gi|58585128|ref|NP_001011590.1|	odorant binding protein 1 precursor [Apis mellifera]
Locus_870_Transcript_9/15_Confidence_0.156_Length_729	gi|58585090|ref|NP_001011574.1|	glucose oxidase [Apis mellifera]
Locus_870_Transcript_8/15_Confidence_0.188_Length_517	gi|58585090|ref|NP_001011574.1|	glucose oxidase [Apis mellifera]
Locus_870_Transcript_7/15_Confidence_0.062_Length_831	gi|58585090|ref|NP_001011574.1|	glucose oxidase [Apis mellifera]
Locus_870_Transcript_6/15_Confidence_0.219_Length_793	gi|58585090|ref|NP_001011574.1|	glucose oxidase [Apis mellifera]
Locus_870_Transcript_5/15_Confidence_0.188_Length_739	gi|58585090|ref|NP_001011574.1|	glucose oxidase [Apis mellifera]
Locus_870_Transcript_4/15_Confidence_0.156_Length_500	gi|58585090|ref|NP_001011574.1|	glucose oxidase [Apis mellifera]
Locus_870_Transcript_2/15_Confidence_0.219_Length_759	gi|58585090|ref|NP_001011574.1|	glucose oxidase [Apis mellifera]
Locus_870_Transcript_14/15_Confidence_0.031_Length_1260	gi|58585090|ref|NP_001011574.1|	glucose oxidase [Apis mellifera]
Locus_870_Transcript_13/15_Confidence_0.125_Length_1488	gi|58585090|ref|NP_001011574.1|	glucose oxidase [Apis mellifera]
Locus_870_Transcript_12/15_Confidence_0.062_Length_990	gi|58585090|ref|NP_001011574.1|	glucose oxidase [Apis mellifera]
Locus_870_Transcript_10/15_Confidence_0.062_Length_927	gi|58585090|ref|NP_001011574.1|	glucose oxidase [Apis mellifera]
Locus_870_Transcript_1/15_Confidence_0.188_Length_705	gi|58585090|ref|NP_001011574.1|	glucose oxidase [Apis mellifera]
Locus_581_Transcript_47/50_Confidence_0.029_Length_714	gi|58585164|ref|NP_001011608.1|	alpha-glucosidase precursor [Apis mellifera].
Locus_581_Transcript_46/50_Confidence_0.106_Length_2157	gi|58585164|ref|NP_001011608.1|	alpha-glucosidase precursor [Apis mellifera].
Locus_581_Transcript_42/50_Confidence_0.096_Length_1491	gi|58585164|ref|NP_001011608.1|	alpha-glucosidase precursor [Apis mellifera].
Locus_1037_Transcript_347/404_Confidence_0.016_Length_752	gi|62198229|ref|NP_001014430.1|	troponin C type I [Apis mellifera].
Locus_581_Transcript_1/50_Confidence_0.024_Length_250	gi|94400901|ref|NP_001035349.1|	alpha-glucosidase precursor [Apis mellifera].
Locus_14238_Transcript_15/38_Confidence_0.032_Length_1123	gi|110760070|ref|XP_393365.3|	PREDICTED: interferon regulatory factor 2-binding protein-like B-like [Apis mellifera].
Locus_14238_Transcript_13/38_Confidence_0.127_Length_1566	gi|110760070|ref|XP_393365.3|	PREDICTED: interferon regulatory factor 2-binding protein-like B-like [Apis mellifera].
Locus_1226_Transcript_2/3_Confidence_0.500_Length_447	gi|110773552|ref|XP_001123077.1|	PREDICTED: myosin-IXa-like, partial [Apis mellifera].
Locus_14238_Transcript_5/38_Confidence_0.079_Length_985	gi|328775885|ref|XP_392806.3|	PREDICTED: stress-activated protein kinase JNK [Apis mellifera].
Locus_67_Transcript_72/153_Confidence_0.003_Length_834	gi|328776015|ref|XP_625260.3|	PREDICTED: stress-activated protein kinase JNK [Apis mellifera].
Locus_67_Transcript_76/153_Confidence_0.006_Length_250	gi|328776125|ref|XP_396755.4|	PREDICTED: hypothetical protein LOC413310 isoform 1 [Apis mellifera].
Locus_11070_Transcript_30/51_Confidence_0.047_Length_780	gi|328776812|ref|XP_003249224.1|	PREDICTED: hypothetical protein LOC100576932 [Apis mellifera].
Locus_5282_Transcript_2/5_Confidence_0.200_Length_534	gi|328776897|ref|XP_392976.4|	PREDICTED: hypothetical protein LOC409465 isoform 1 [Apis mellifera].
Locus_14238_Transcript_3/38_Confidence_0.032_Length_740	gi|328776925|ref|XP_003249244.1|	PREDICTED: AT-rich interactive domain-containing protein 5B-like isoform X1 [Apis mellifera].
Locus_14249_Transcript_12/15_Confidence_0.370_Length_3352	gi|328778075|ref|XP_003249444.1|	PREDICTED: hypothetical protein LOC100578429 [Apis mellifera].
Locus_82186_Transcript_1/1_Confidence_1.000_Length_230	gi|328779033|ref|XP_392165.4|	PREDICTED: UHRF1-binding protein 1-like isoformX1 [Apis mellifera].
Locus_82183_Transcript_1/1_Confidence_1.000_Length_205	gi|328779033|ref|XP_392165.4|	PREDICTED: UHRF1-binding protein 1-like isoformX1 [Apis mellifera].
Locus_23351_Transcript_3/5_Confidence_0.500_Length_734	gi|328779065|ref|XP_001121340.2|	PREDICTED: hypothetical protein LOC725503 [Apis mellifera].
Locus_11070_Transcript_7/51_Confidence_0.041_Length_582	gi|328779236|ref|XP_397485.4|	PREDICTED: UDP-glucuronosyltransferase 2B17-like [Apis mellifera].
Locus_11070_Transcript_33/51_Confidence_0.134_Length_1835	gi|328780603|ref|XP_624859.2|	PREDICTED: hypothetical protein LOC552483 [Apis mellifera].
Locus_3420_Transcript_5/7_Confidence_0.300_Length_723	gi|328783570|ref|XP_397138.4|	PREDICTED: bifunctional ATP-dependent dihydroxyacetone kinase/FAD-AMP lyase (cyclizing)-like [Apis mellifera].
Locus_3420_Transcript_2/7_Confidence_0.400_Length_1010	gi|328783570|ref|XP_397138.4|	PREDICTED: bifunctional ATP-dependent dihydroxyacetone kinase/FAD-AMP lyase (cyclizing)-like [Apis mellifera].
Locus_3420_Transcript_1/7_Confidence_0.400_Length_987	gi|328783570|ref|XP_397138.4|	PREDICTED: bifunctional ATP-dependent dihydroxyacetone kinase/FAD-AMP lyase (cyclizing)-like [Apis mellifera].
Locus_1225_Transcript_1/1_Confidence_0.000_Length_517	gi|328783702|ref|XP_395692.3|	PREDICTED: LOW QUALITY PROTEIN: dynein heavy chain 3, axonemal [Apis mellifera].
Locus_11070_Transcript_9/51_Confidence_0.041_Length_819	gi|328784840|ref|XP_003250507.1|	PREDICTED: glycoprotein-N-acetylgalactosamine3-beta-galactosyltransferase 1-B-like [Apis mellifera].
Locus_11070_Transcript_10/51_Confidence_0.029_Length_444	gi|328784840|ref|XP_003250507.1|	PREDICTED: glycoprotein-N-acetylgalactosamine3-beta-galactosyltransferase 1-B-like [Apis mellifera].
Locus_11070_Transcript_49/51_Confidence_0.012_Length_1305	gi|328787549|ref|XP_003250968.1|	PREDICTED: hypothetical protein LOC100578410 [Apis mellifera].
Locus_11070_Transcript_43/51_Confidence_0.017_Length_1216	gi|328787549|ref|XP_003250968.1|	PREDICTED: hypothetical protein LOC100578410 [Apis mellifera].
Locus_11070_Transcript_41/51_Confidence_0.192_Length_2994	gi|328787659|ref|XP_625170.3|	PREDICTED: transient receptor potential cation channel subfamily V member 6 [Apis mellifera].
Locus_11070_Transcript_25/51_Confidence_0.047_Length_839	gi|328787983|ref|XP_003251036.1|	PREDICTED: transcription factor AP-1 [Apis mellifera].
Locus_65161_Transcript_6/7_Confidence_0.583_Length_515	gi|328788535|ref|XP_624891.3|	PREDICTED: uncharacterized protein LOC552512 isoform X7 [Apis mellifera].
Locus_14249_Transcript_8/15_Confidence_0.457_Length_5357	gi|328788592|ref|XP_395718.4|	PREDICTED: nucleosome-remodeling factor subunit NURF301-like isoform 1 [Apis mellifera]
Locus_14249_Transcript_6/15_Confidence_0.522_Length_5414	gi|328788592|ref|XP_395718.4|	PREDICTED: nucleosome-remodeling factor subunit NURF301-like isoform 1 [Apis mellifera]
Locus_14249_Transcript_2/15_Confidence_0.304_Length_4836	gi|328788592|ref|XP_395718.4|	PREDICTED: nucleosome-remodeling factor subunit NURF301-like isoform 1 [Apis mellifera]
Locus_14249_Transcript_1/15_Confidence_0.261_Length_4684	gi|328788592|ref|XP_395718.4|	PREDICTED: nucleosome-remodeling factor subunit NURF301-like isoform 1 [Apis mellifera]
Locus_11070_Transcript_51/51_Confidence_0.099_Length_3933	gi|328789386|ref|XP_001120955.2|	PREDICTED: protein kish-A-like [Apis mellifera].
Locus_11070_Transcript_40/51_Confidence_0.233_Length_3867	gi|328789386|ref|XP_001120955.2|	PREDICTED: protein kish-A-like [Apis mellifera].
Locus_11070_Transcript_20/51_Confidence_0.151_Length_2108	gi|328789386|ref|XP_001120955.2|	PREDICTED: protein kish-A-like [Apis mellifera].
Locus_5281_Transcript_2/7_Confidence_0.333_Length_598	gi|328790249|ref|XP_392874.4|	PREDICTED: cytoskeleton-associated protein 5 isoform X2 [Apis mellifera].
Locus_3604_Transcript_2/2_Confidence_0.000_Length_1013	gi|328790858|ref|XP_001123089.2|	PREDICTED: hypothetical protein LOC727380 [Apis mellifera].
Locus_69751_Transcript_1/1_Confidence_0.000_Length_728	gi|328791082|ref|XP_001122559.2|	PREDICTED: hypothetical protein LOC727380 [Apis mellifera].
Locus_14249_Transcript_9/15_Confidence_0.478_Length_5412	gi|328791605|ref|XP_003251598.1|	PREDICTED: centrosomal protein of 135 kDa-like [Apis mellifera]
Locus_14249_Transcript_7/15_Confidence_0.522_Length_6213	gi|328791605|ref|XP_003251598.1|	PREDICTED: centrosomal protein of 135 kDa-like [Apis mellifera]
Locus_14249_Transcript_5/15_Confidence_0.522_Length_5961	gi|328791605|ref|XP_003251598.1|	PREDICTED: centrosomal protein of 135 kDa-like [Apis mellifera]
Locus_14238_Transcript_19/38_Confidence_0.079_Length_799	gi|328791927|ref|XP_003251655.1|	PREDICTED: hypothetical protein LOC100577970 [Apis mellifera].
Locus_14238_Transcript_18/38_Confidence_0.111_Length_814	gi|328791927|ref|XP_003251655.1|	PREDICTED: hypothetical protein LOC100577970 [Apis mellifera].
Locus_14238_Transcript_16/38_Confidence_0.095_Length_754	gi|328791927|ref|XP_003251655.1|	PREDICTED: hypothetical protein LOC100577970 [Apis mellifera].
Locus_11070_Transcript_37/51_Confidence_0.017_Length_619	gi|328791952|ref|XP_624623.2|	PREDICTED: uncharacterized protein LOC552244 isoform X11 [Apis mellifera].
Locus_67_Transcript_83/153_Confidence_0.014_Length_2292	gi|328794381|ref|XP_003252054.1|	PREDICTED: hypothetical protein LOC100577218 [Apis mellifera].
Locus_67_Transcript_80/153_Confidence_0.017_Length_1619	gi|328794381|ref|XP_003252054.1|	PREDICTED: hypothetical protein LOC100577218 [Apis mellifera].
Locus_67_Transcript_82/153_Confidence_0.015_Length_716	gi|48097975|ref|XP_393944.1|	PREDICTED: protein escargot [Apis mellifera].
Locus_67_Transcript_81/153_Confidence_0.017_Length_715	gi|48097975|ref|XP_393944.1|	PREDICTED: protein escargot [Apis mellifera].
Locus_67_Transcript_69/153_Confidence_0.009_Length_505	gi|48097975|ref|XP_393944.1|	PREDICTED: protein escargot [Apis mellifera].
Locus_14249_Transcript_4/15_Confidence_0.152_Length_597	gi|48139777|ref|XP_393473.1|	PREDICTED: DET1- and DDB1-associated protein 1-like [Apis mellifera].
Locus_78_Transcript_21/22_Confidence_0.259_Length_958	gi|66505984|ref|XP_393141.2|	PREDICTED: failed axon connections isoformX1 [Apis mellifera].
Locus_6120_Transcript_39/40_Confidence_0.079_Length_851	gi|66512983|ref|XP_393293.2|	PREDICTED: esterase E4-like [Apis mellifera].
Locus_5272_Transcript_9/10_Confidence_0.545_Length_535	gi|66514422|ref|XP_397069.2|	PREDICTED: regucalcin-like [Apis mellifera].
Locus_5272_Transcript_5/10_Confidence_0.364_Length_429	gi|66514422|ref|XP_397069.2|	PREDICTED: regucalcin-like [Apis mellifera].
Locus_5272_Transcript_10/10_Confidence_0.182_Length_550	gi|66514422|ref|XP_397069.2|	PREDICTED: regucalcin-like [Apis mellifera].
Locus_45641_Transcript_11/12_Confidence_0.345_Length_1622	gi|66542696|ref|XP_395332.2|	PREDICTED: exportin-2 [Apis mellifera].
