# Supplementary material for: At the brink of eusociality: transcriptomic correlates of worker behaviour in a small carpenter bee
Source: BMC Evol Biol. 2014 Dec 17;14:260. doi: 10.1186/s12862-014-0260-6 (PMC4276265; doi:10.1186/s12862-014-0260-6)
Supplement: Additional file 3: Table S3. — Early and late transcript annotation and GO terms. [file 12862_2014_260_MOESM3_ESM.xlsx]

## Sheet: early_transcript_annotation
Transcript_ID	sample1	sample2	sample3	season	GB	AM	OGS3	OGS1	BB	FB	GENE_ID	GENE_NAME
Locus_15618_Transcript_1/6_Confidence_0.059_Length_217	27	19	0	sp>s>a	GB14881	AM07475	GB55904	GB14881		FBgn0003464	sol	GB14881-RA [PREDICTED: Apis mellifera similar to small optic lobes CG1391-PB, isoform B (LOC551614), mRNA], similar to fly gene FBgn0003464/sol
Locus_353_Transcript_612/866_Confidence_0.004_Length_348	35	7	0	sp>s>a	GB30561							uncharacterized protein LOC727467
Locus_456_Transcript_3/8_Confidence_0.450_Length_755	35	4	0	sp>s>a	GB15825	AM08407	GB51684	GB15825	BB170006B10H05	FBgn0033951	CG10139	GB15825-RA [PREDICTED: Apis mellifera hypothetical protein LOC726832 (LOC726832), mRNA], similar to fly gene FBgn0033951/CG10139
Locus_10728_Transcript_24/24_Confidence_0.071_Length_228	39	11	1	sp>s>a	GB30238	AM00035	GB52601	GB30238		FBgn0016694	Pdp1	GB30238-RA, similar to fly gene FBgn0016694/Pdp1
Locus_28540_Transcript_1/9_Confidence_0.053_Length_451	40	6	2	sp>s>a	GB18881	AM11438	GB43439	GB18881		FBgn0032499	CG6116	GB18881-RA, similar to fly gene FBgn0032499/CG6116
Locus_1079_Transcript_2/78_Confidence_0.030_Length_253	41	5	1	sp>s>a	GB30049		GB50162	GB30049				uncharacterized protein
Locus_1247_Transcript_13/13_Confidence_0.000_Length_363	41	21	0	sp>s>a	GB13554	AM06155	GB46205	GB13554	BB170008A10C08	FBgn0051716	CG31716	GB13554-RA [PREDICTED: Apis mellifera similar to CG31716-PG, isoform G (LOC409200), partial mRNA], similar to fly gene FBgn0051716/CG31716
Locus_12892_Transcript_2/5_Confidence_0.333_Length_223	41	12	0	sp>s>a	GB11059	AM03683	GB54507	GB11059	BB160009A10C11	FBgn0016724	RfaBp	GB11059-RA [PREDICTED: Apis mellifera similar to Retinoid- and fatty-acid binding protein CG11064-PA, transcript variant 1 (LOC408961), mRNA], similar to fly gene FBgn0016724/RfaBp
Locus_6449_Transcript_26/133_Confidence_0.029_Length_285	45	4	1	sp>s>a	GB12112	AM04733	GB51533	GB12112		FBgn0025381	CG14782	GB12112-RA [PREDICTED: Apis mellifera similar to CG14782-PA, transcript variant 2 (LOC551633), mRNA], similar to fly gene FBgn0025381/CG14782
Locus_15242_Transcript_2/13_Confidence_0.207_Length_288	46	6	0	sp>s>a	GB30232		GB47947	GB30232				uncharacterized protein
Locus_12784_Transcript_3/6_Confidence_0.600_Length_417	48	13	4	sp>s>a	GB16657	AM09235	GB49190	GB16657		FBgn0003044	Pcl	GB16657-RA [PREDICTED: Apis mellifera similar to metal response element binding transcription factor 2 (LOC413288), mRNA], similar to fly gene FBgn0003044/Pcl
Locus_3757_Transcript_2/4_Confidence_0.375_Length_152	51	2	0	sp>s>a	GB30289	AM02628	GB48923	GB30289		FBgn0034246	Dcr-2	GB30289-RA [PREDICTED: Apis mellifera similar to Dicer-1 CG4792-PA (LOC726766), mRNA], similar to fly gene FBgn0034246/Dcr-2
Locus_1247_Transcript_3/13_Confidence_0.105_Length_263	52	43	0	sp>s>a	GB17015	AM09591	GB54485	GB17015	BB170005A20H09	FBgn0040256	Ugt86Dd	GB17015-RA [PREDICTED: Apis mellifera similar to Ugt86Dd CG6633-PA (LOC413043), mRNA], similar to fly gene FBgn0040256/Ugt86Dd
Locus_21500_Transcript_1/3_Confidence_0.667_Length_472	53	4	0	sp>s>a	GB14496	AM07094	GB45028	GB14496		FBgn0031741	CG11034	GB14496-RA [PREDICTED: Apis mellifera similar to CG11034-PA (LOC410337), mRNA], similar to fly gene FBgn0031741/CG11034
Locus_5368_Transcript_1/2_Confidence_0.333_Length_356	54	2	0	sp>s>a	GB14614	AM07211	GB50621	GB14614		FBgn0037238	CG1090	GB14614-RA [PREDICTED: Apis mellifera similar to Na-Ca exchanger 5 (LOC411976), mRNA], similar to fly gene FBgn0037238/CG1090
Locus_6817_Transcript_43/44_Confidence_0.012_Length_597	54	2	1	sp>s>a	GB15633	AM08217	GB49410	GB15633	BB160003A10B08	FBgn0000253	Cam	GB15633-RA [PREDICTED: Apis mellifera similar to Calmodulin CG8472-PA, isoform A (LOC551859), mRNA], similar to fly gene FBgn0000253/Cam
Locus_12892_Transcript_3/5_Confidence_0.222_Length_397	55	38	0	sp>s>a	GB14220	AM06819	GB46345	GB14220	BB160010B20G10	FBgn0033050	PNGase	GB14220-RA [PREDICTED: Apis mellifera similar to N-glycanase 1 (LOC409032), mRNA], similar to fly gene FBgn0033050/PNGase
Locus_15629_Transcript_2/7_Confidence_0.400_Length_296	57	1	0	sp>s>a	GB18390	AM10953	GB52261	GB18390		FBgn0033379	Mys45A	GB18390-RA [PREDICTED: Apis mellifera similar to Mystery 45A CG8070-PA, transcript variant 1 (LOC552280), mRNA], similar to fly gene FBgn0033379/Mys45A
Locus_22771_Transcript_5/14_Confidence_0.261_Length_236	57	13	4	sp>s>a	GB15854	AM08436	GB55847	GB15854	BB170005B20H09	FBgn0023143	Uba1	GB15854-RA [PREDICTED: Apis mellifera similar to Ubiquitin activating enzyme 1 CG1782-PA, transcript variant 1 (LOC410958), mRNA], similar to fly gene FBgn0023143/Uba1
Locus_3757_Transcript_4/4_Confidence_0.125_Length_226	57	36	0	sp>s>a	GB12872	AM05485	GB49489	GB12872				GB12872-RA [PREDICTED: Apis mellifera similar to CG1597-PA, transcript variant 1 (LOC411730), mRNA], similar to fly gene FBgn0030289/CG1597
Locus_1247_Transcript_1/13_Confidence_0.053_Length_484	58	50	0	sp>s>a	GB30071	AM11622		GB30071		FBgn0033504	CAP	GB30071-RA [PREDICTED: Apis mellifera similar to CAP CG18408-PC, isoform C (LOC409655), mRNA], similar to fly gene FBgn0033504/CAP
Locus_5801_Transcript_2/3_Confidence_0.333_Length_536	58	8	6	sp>s>a	GB17024	AM09600		GB17024		FBgn0036757	CG14585	GB17024-RA, similar to fly gene FBgn0036757/CG14585
Locus_278_Transcript_566/612_Confidence_0.002_Length_210	59	4	1	sp>s>a	GB10574	AM03201	GB43216	GB10574		FBgn0027593	CG3799	GB10574-RA [PREDICTED: Apis mellifera similar to CG3799-PA, isoform A, transcript variant 1 (LOC413583), mRNA], similar to fly gene FBgn0027593/CG3799
Locus_7505_Transcript_2/3_Confidence_0.500_Length_440	59	1	0	sp>s>a	GB12064	AM04681	GB50654	GB12064		FBgn0013988	Strn-Mlck	GB12064-RA, similar to fly gene FBgn0013988/Strn-Mlck
Locus_24008_Transcript_2/3_Confidence_0.600_Length_346	60	23	0	sp>s>a	GB19528	AM12080	GB53821	GB19528		FBgn0039260	Smg6	GB19528-RA [PREDICTED: Apis mellifera similar to Telomerase-binding protein EST1A (Ever shorter telomeres 1A) (Telomerase subunit EST1A) (EST1-like protein A) (LOC409795), mRNA], similar to fly gene FBgn0039260/Smg6
Locus_4555_Transcript_6/13_Confidence_0.235_Length_561	62	58	0	sp>s>a	GB13315	AM05919	GB54526	GB13315		FBgn0026326	TXBP181-like	GB13315-RA [PREDICTED: Apis mellifera similar to Mitotic spindle assembly checkpoint protein MAD1 (Mitotic arrest deficient-like protein 1) (MAD1-like 1) (Mitotic checkpoint MAD1 protein-homolog) (HsMAD1) (hMAD1) (Tax-binding protein 181) (LOC724819), mRNA], similar to fly gene FBgn0026326/TXBP181-like
Locus_1166_Transcript_1/1_Confidence_0.000_Length_210	63	1	0	sp>s>a	GB19046	AM11601	GB47238	GB19046	BB170010B10F01	FBgn0039488	CG6066	GB19046-RA [PREDICTED: Apis mellifera similar to CG6066-PA, transcript variant 1 (LOC408346), mRNA], similar to fly gene FBgn0039488/CG6066
Locus_25679_Transcript_3/3_Confidence_0.429_Length_470	63	2	1	sp>s>a	GB19580	AM12132	GB43089	GB19580	BB170018B10H04	FBgn0013343	Syx1A	GB19580-RA [PREDICTED: Apis mellifera similar to Syntaxin 1A CG31136-PA (LOC410279), mRNA], similar to fly gene FBgn0013343/Syx1A
Locus_79169_Transcript_14/20_Confidence_0.140_Length_296	63	10	4	sp>s>a	GB15143	AM07733	GB44033	GB15143		FBgn0031980	RpL36A	GB15143-RA [PREDICTED: Apis mellifera similar to Ribosomal protein L36A CG7424-PA (LOC411515), mRNA], similar to fly gene FBgn0031980/RpL36A
Locus_1246_Transcript_183/282_Confidence_0.021_Length_386	64	9	4	sp>s>a	GB19525	AM12077	GB47743	GB19525		FBgn0022131	aPKC	GB19525-RA [PREDICTED: Apis mellifera similar to atypical protein kinase C CG10261-PA, transcript variant 1 (LOC413834), mRNA], similar to fly gene FBgn0022131/aPKC
Locus_12892_Transcript_5/5_Confidence_0.222_Length_400	64	54	0	sp>s>a	GB14220	AM06819	GB46345	GB14220	BB160010B20G10	FBgn0033050	PNGase	GB14220-RA [PREDICTED: Apis mellifera similar to N-glycanase 1 (LOC409032), mRNA], similar to fly gene FBgn0033050/PNGase
Locus_24008_Transcript_3/3_Confidence_0.200_Length_361	67	39	0	sp>s>a	GB19529	AM12081	GB55538	GB19529	BB170004B10C09	FBgn0036181	CG18331	GB19529-RA [PREDICTED: Apis mellifera hypothetical LOC409034 (LOC409034), mRNA], similar to fly gene FBgn0036181/CG18331
Locus_962_Transcript_2/3_Confidence_0.200_Length_205	67	10	0	sp>s>a	GB14302	AM06902	GB48610	GB14302				GB14302-RA [PREDICTED: Apis mellifera hypothetical protein LOC724490 (LOC724490), mRNA]
Locus_21500_Transcript_3/3_Confidence_0.000_Length_452	69	5	0	sp>s>a	GB14496	AM07094	GB45028	GB14496		FBgn0031741	CG11034	GB14496-RA [PREDICTED: Apis mellifera similar to CG11034-PA (LOC410337), mRNA], similar to fly gene FBgn0031741/CG11034
Locus_4555_Transcript_2/13_Confidence_0.235_Length_604	69	39	0	sp>s>a	GB13240	AM05848	GB41877	GB13240		FBgn0038111	CG12360	GB13240-RA [PREDICTED: Apis mellifera similar to CG12360-PA, isoform A (LOC413724), mRNA], similar to fly gene FBgn0038111/CG12360
Locus_79169_Transcript_16/20_Confidence_0.193_Length_271	70	5	2	sp>s>a	GB16120	AM08700	GB54363	GB16120		FBgn0040237	bor	GB16120-RA [PREDICTED: Apis mellifera similar to belphegor CG6815-PA (LOC551329), mRNA], similar to fly gene FBgn0040237/bor
Locus_2965_Transcript_2/6_Confidence_0.091_Length_348	74	67	1	sp>s>a	GB14846	AM07441	GB52098	GB14846		FBgn0032622	CG4841	GB14846-RA [PREDICTED: Apis mellifera similar to CG15133-PA (LOC410019), mRNA], similar to fly gene FBgn0032622/CG4841
Locus_2157_Transcript_3/4_Confidence_0.286_Length_203	75	5	0	sp>s>a	GB13209	AM05817	GB53300	GB13209		FBgn0027570	Nep2	GB13209-RA [PREDICTED: Apis mellifera similar to F18A12.8a (LOC411846), mRNA], similar to fly gene FBgn0027570/Nep2
Locus_15618_Transcript_3/6_Confidence_0.235_Length_617	80	75	0	sp>s>a	GB19039	AM11594	GB43676	GB19039		FBgn0003317	sax	GB19039-RA [PREDICTED: Apis mellifera similar to saxophone CG1891-PA, isoform A (LOC725711), mRNA], similar to fly gene FBgn0003317/sax
Locus_67_Transcript_76/153_Confidence_0.006_Length_250	80	2	1	sp>s>a	GB12833	AM05447	GB50800	GB12833	BB160005A20C01	FBgn0052791	CG32791	GB12833-RA [PREDICTED: Apis mellifera similar to CG32791-PA (LOC410888), mRNA], similar to fly gene FBgn0052791/CG32791
Locus_8722_Transcript_47/71_Confidence_0.265_Length_1332	81	18	12	sp>s>a	GB10905	AM03530	GB47270	GB10905		FBgn0015032	Cyp4c3	GB10905-RA [PREDICTED: Apis mellifera similar to Cytochrome P450 4c3 (CYPIVC3) (LOC413833), mRNA], similar to fly gene FBgn0015032/Cyp4c3
Locus_1247_Transcript_7/13_Confidence_0.158_Length_341	83	19	0	sp>s>a	GB17231	AM09806	GB45952	GB17231		FBgn0035207	CG9153	GB17231-RA [PREDICTED: Apis mellifera similar to X-linked retinitis pigmentosa GTPase regulator (LOC412167), partial mRNA], similar to fly gene FBgn0035207/CG9153
Locus_15629_Transcript_4/7_Confidence_0.200_Length_321	87	2	0	sp>s>a	GB18390	AM10953	GB52261	GB18390		FBgn0033379	Mys45A	GB18390-RA [PREDICTED: Apis mellifera similar to Mystery 45A CG8070-PA, transcript variant 1 (LOC552280), mRNA], similar to fly gene FBgn0033379/Mys45A
Locus_15618_Transcript_2/6_Confidence_0.265_Length_644	88	84	0	sp>s>a	GB19039	AM11594	GB43676	GB19039		FBgn0003317	sax	GB19039-RA [PREDICTED: Apis mellifera similar to saxophone CG1891-PA, isoform A (LOC725711), mRNA], similar to fly gene FBgn0003317/sax
Locus_4555_Transcript_5/13_Confidence_0.176_Length_476	93	55	0	sp>s>a	GB13315	AM05919	GB54526	GB13315		FBgn0026326	TXBP181-like	GB13315-RA [PREDICTED: Apis mellifera similar to Mitotic spindle assembly checkpoint protein MAD1 (Mitotic arrest deficient-like protein 1) (MAD1-like 1) (Mitotic checkpoint MAD1 protein-homolog) (HsMAD1) (hMAD1) (Tax-binding protein 181) (LOC724819), mRNA], similar to fly gene FBgn0026326/TXBP181-like
Locus_6872_Transcript_8/24_Confidence_0.200_Length_651	93	21	10	sp>s>a	GB10228	AM02855	GB42351	GB10228		FBgn0029975	CG1444	GB10228-RA [PREDICTED: Apis mellifera similar to CG1444-PA (LOC725258), mRNA], similar to fly gene FBgn0029975/CG1444
Locus_4102_Transcript_2/4_Confidence_0.286_Length_471	94	37	0	sp>s>a	GB13590	AM06190	GB41123	GB13590		FBgn0032237	CG5362	GB13590-RA [PREDICTED: Apis mellifera similar to tetratricopeptide repeat domain 21B (LOC412650), mRNA], similar to fly gene FBgn0032237/CG5362
Locus_5272_Transcript_1/10_Confidence_0.273_Length_222	94	93	16	sp>s>a	GB18633	AM11194	GB41778	GB18633		FBgn0038257	smp-30	GB18633-RA [PREDICTED: Apis mellifera similar to Senescence marker protein-30 CG7390-PA, isoform A (LOC413627), mRNA], similar to fly gene FBgn0038257/smp-30
Locus_4102_Transcript_4/4_Confidence_0.143_Length_560	95	54	0	sp>s>a	GB13590	AM06190	GB41123	GB13590		FBgn0032237	CG5362	GB13590-RA [PREDICTED: Apis mellifera similar to tetratricopeptide repeat domain 21B (LOC412650), mRNA], similar to fly gene FBgn0032237/CG5362
Locus_4555_Transcript_7/13_Confidence_0.059_Length_414	96	71	0	sp>s>a	GB13315	AM05919	GB54526	GB13315		FBgn0026326	TXBP181-like	GB13315-RA [PREDICTED: Apis mellifera similar to Mitotic spindle assembly checkpoint protein MAD1 (Mitotic arrest deficient-like protein 1) (MAD1-like 1) (Mitotic checkpoint MAD1 protein-homolog) (HsMAD1) (hMAD1) (Tax-binding protein 181) (LOC724819), mRNA], similar to fly gene FBgn0026326/TXBP181-like
Locus_80622_Transcript_1/2_Confidence_0.750_Length_281	99	3	0	sp>s>a	GB12919	AM05531	GB46179	GB12919		FBgn0026090	CG14812	GB12919-RA, similar to fly gene FBgn0026090/CG14812
Locus_1247_Transcript_2/13_Confidence_0.263_Length_762	102	100	0	sp>s>a	GB30071	AM11622		GB30071		FBgn0033504	CAP	GB30071-RA [PREDICTED: Apis mellifera similar to CAP CG18408-PC, isoform C (LOC409655), mRNA], similar to fly gene FBgn0033504/CAP
Locus_1247_Transcript_11/13_Confidence_0.211_Length_923	103	96	1	sp>s>a	GB30071	AM11622		GB30071		FBgn0033504	CAP	GB30071-RA [PREDICTED: Apis mellifera similar to CAP CG18408-PC, isoform C (LOC409655), mRNA], similar to fly gene FBgn0033504/CAP
Locus_2640_Transcript_1/4_Confidence_0.333_Length_275	106	16	9	sp>s>a	GB30038	AM00288	GB50056	GB30038		FBgn0030715	Or13a	GB30038-RA [PREDICTED: Apis mellifera similar to Dihydroorotate dehydrogenase, mitochondrial precursor (Dihydroorotate oxidase) (DHOdehase) (LOC410603), mRNA], similar to fly gene FBgn0030715/Or13a
Locus_581_Transcript_7/50_Confidence_0.024_Length_353	106	69	0	sp>s>a	GB12614	AM05230		GB12614		FBgn0000046	Act87E	GB12614-RA [PREDICTED: Apis mellifera similar to Actin-87E, transcript variant 2 (LOC410075), mRNA], similar to fly gene FBgn0000046/Act87E
Locus_718_Transcript_9/10_Confidence_0.391_Length_423	107	28	9	sp>s>a	GB30482	AM10440		GB30482		FBgn0015903	apt	GB30482-RA, similar to fly gene FBgn0015903/apt
Locus_1079_Transcript_4/78_Confidence_0.075_Length_442	110	32	21	sp>s>a	GB30049		GB50162	GB30049				uncharacterized protein
Locus_1079_Transcript_65/78_Confidence_0.049_Length_333	118	11	7	sp>s>a	GB11872	AM04490	GB50619	GB11872	BB170005B10G04	FBgn0000256	capu	GB11872-RA, similar to fly gene FBgn0000256/capu
Locus_21500_Transcript_2/3_Confidence_0.667_Length_496	118	7	0	sp>s>a	GB14496	AM07094	GB45028	GB14496		FBgn0031741	CG11034	GB14496-RA [PREDICTED: Apis mellifera similar to CG11034-PA (LOC410337), mRNA], similar to fly gene FBgn0031741/CG11034
Locus_4555_Transcript_8/13_Confidence_0.324_Length_729	120	119	0	sp>s>a	GB18789	AM11348	GB48204	GB18789		FBgn0020240	Mcr	GB18789-RA [PREDICTED: Apis mellifera similar to Macroglobulin complement-related CG7586-PA (LOC413980), partial mRNA], similar to fly gene FBgn0020240/Mcr
Locus_15618_Transcript_4/6_Confidence_0.294_Length_933	125	104	0	sp>s>a	GB15130	AM07720	GB48403	GB15130		FBgn0037659	CG11033	GB15130-RA [PREDICTED: Apis mellifera similar to DNA (cytosine-5-)-methyltransferase 1 (LOC726540), mRNA], similar to fly gene FBgn0037659/CG11033
Locus_12892_Transcript_4/5_Confidence_0.333_Length_625	130	100	0	sp>s>a	GB11059	AM03683	GB54507	GB11059	BB160009A10C11	FBgn0016724	RfaBp	GB11059-RA [PREDICTED: Apis mellifera similar to Retinoid- and fatty-acid binding protein CG11064-PA, transcript variant 1 (LOC408961), mRNA], similar to fly gene FBgn0016724/RfaBp
Locus_9649_Transcript_1/7_Confidence_0.375_Length_619	134	92	24	sp>s>a	GB10584	AM03211	GB53578	GB10584	BB160021B10H12			GB10584-RA [PREDICTED: Apis mellifera similar to glucocerebrosidase precursor, transcript variant 2 (LOC409708), mRNA], similar to fly gene FBgn0051414/CG31414
Locus_2965_Transcript_1/6_Confidence_0.364_Length_767	136	119	0	sp>s>a	GB18614	AM11175	GB41336	GB18614		FBgn0030940	CG15040	GB18614-RA [PREDICTED: Apis mellifera similar to Fgfr1 oncogene partner (LOC413166), mRNA], similar to fly gene FBgn0030940/CG15040
Locus_4555_Transcript_10/13_Confidence_0.235_Length_377	139	95	0	sp>s>a	GB19730	AM12277	GB50594	GB19730		FBgn0032430	CG6388	GB19730-RA [PREDICTED: Apis mellifera similar to Probable N(2),N(2)-dimethylguanosine tRNA methyltransferase (tRNA(guanine-26,N(2)-N(2)) methyltransferase) (tRNA 2,2-dimethylguanosine-26 methyltransferase) (tRNA(m(2,2)G26)dimethyltransferase) (LOC409112), mRNA], similar to fly gene FBgn0032430/CG6388
Locus_1247_Transcript_5/13_Confidence_0.316_Length_1004	141	114	0	sp>s>a	GB30071	AM11622		GB30071		FBgn0033504	CAP	GB30071-RA [PREDICTED: Apis mellifera similar to CAP CG18408-PC, isoform C (LOC409655), mRNA], similar to fly gene FBgn0033504/CAP
Locus_338_Transcript_190/521_Confidence_0.007_Length_258	147	33	30	sp>s>a	GB19097	AM11652	GB47036	GB19097	BB160014A20H04	FBgn0052560	CG32560	GB19097-RA [PREDICTED: Apis mellifera similar to CG32560-PA (LOC724344), mRNA], similar to fly gene FBgn0052560/CG32560
Locus_5351_Transcript_1/4_Confidence_0.333_Length_987	148	86	0	sp>s>a	GB14441	AM07039	GB56005	GB14441		FBgn0026379	Pten	GB14441-RA [PREDICTED: Apis mellifera similar to phosphatase and tensin-like protein A (LOC411859), mRNA], similar to fly gene FBgn0026379/Pten
Locus_1247_Transcript_4/13_Confidence_0.421_Length_1016	151	148	0	sp>s>a	GB30071	AM11622		GB30071		FBgn0033504	CAP	GB30071-RA [PREDICTED: Apis mellifera similar to CAP CG18408-PC, isoform C (LOC409655), mRNA], similar to fly gene FBgn0033504/CAP
Locus_15618_Transcript_5/6_Confidence_0.176_Length_905	157	134	0	sp>s>a	GB15130	AM07720	GB48403	GB15130		FBgn0037659	CG11033	GB15130-RA [PREDICTED: Apis mellifera similar to DNA (cytosine-5-)-methyltransferase 1 (LOC726540), mRNA], similar to fly gene FBgn0037659/CG11033
Locus_2965_Transcript_3/6_Confidence_0.364_Length_1213	185	179	1	sp>s>a	GB18614	AM11175	GB41336	GB18614		FBgn0030940	CG15040	GB18614-RA [PREDICTED: Apis mellifera similar to Fgfr1 oncogene partner (LOC413166), mRNA], similar to fly gene FBgn0030940/CG15040
Locus_581_Transcript_1/50_Confidence_0.024_Length_250	187	101	4	sp>s>a	GB20070	AM12618	GB54549	GB20070		FBgn0032381	CG14934	GB20070-RA [Apis mellifera alpha-glucosidase (Hbg2), mRNA], similar to fly gene FBgn0032381/CG14934
Locus_5351_Transcript_4/4_Confidence_0.000_Length_1301	190	94	0	sp>s>a	GB16384	AM08965	GB45260	GB16384	BB160024A20D06	FBgn0033194	CG2093	GB16384-RA [PREDICTED: Apis mellifera similar to vacuolar protein sorting 13A (LOC727221), mRNA], similar to fly gene FBgn0033194/CG2093
Locus_193_Transcript_4/8_Confidence_0.500_Length_402	191	81	29	sp>s>a	GB11341	AM00513	GB42227	GB11341		FBgn0000061	al	GB11341-RA, similar to fly gene FBgn0000061/al
Locus_4102_Transcript_3/4_Confidence_0.714_Length_624	193	156	1	sp>s>a	GB13590	AM06190	GB41123	GB13590		FBgn0032237	CG5362	GB13590-RA [PREDICTED: Apis mellifera similar to tetratricopeptide repeat domain 21B (LOC412650), mRNA], similar to fly gene FBgn0032237/CG5362
Locus_1877_Transcript_4/4_Confidence_0.143_Length_321	204	61	30	sp>s>a	GB15018	AM07609	GB50121	GB15018		FBgn0029167	Hml	GB15018-RA [PREDICTED: Apis mellifera similar to B0238.12 (LOC725380), mRNA], similar to fly gene FBgn0029167/Hml
Locus_3757_Transcript_3/4_Confidence_0.500_Length_336	205	162	0	sp>s>a	GB18246	AM10812	GB50967	GB18246		FBgn0036187	CG11660	GB18246-RA, similar to fly gene FBgn0036187/CG11660
Locus_6120_Transcript_39/40_Confidence_0.079_Length_851	219	109	46	sp>s>a	GB16889	AM09466	GB53798	GB16889	BB170002B10G12	FBgn0032132	CG4382	GB16889-RA [PREDICTED: Apis mellifera similar to CG4382-PA (LOC409801), mRNA], similar to fly gene FBgn0032132/CG4382
Locus_2050_Transcript_5/25_Confidence_0.125_Length_313	220	91	22	sp>s>a	GB17538	AM10109	GB51223	GB17538	BB170005A20E08			GB17538-RA [Apis mellifera hymenoptaecin (LOC406142), mRNA]
Locus_9649_Transcript_6/7_Confidence_0.250_Length_918	232	225	48	sp>s>a	GB10584	AM03211	GB53578	GB10584	BB160021B10H12			GB10584-RA [PREDICTED: Apis mellifera similar to glucocerebrosidase precursor, transcript variant 2 (LOC409708), mRNA], similar to fly gene FBgn0051414/CG31414
Locus_2963_Transcript_1/1_Confidence_0.000_Length_335	246	4	0	sp>s>a	GB13353		GB45968	GB13353				uncharacterized protein LOC408552
Locus_4578_Transcript_9/16_Confidence_0.296_Length_311	247	61	43	sp>s>a	GB18086	AM10656	GB45629	GB18086		FBgn0031228	CG11455	GB18086-RA [PREDICTED: Apis mellifera hypothetical protein LOC727061 (LOC727061), mRNA], similar to fly gene FBgn0031228/CG11455
Locus_5351_Transcript_2/4_Confidence_0.667_Length_1398	251	237	0	sp>s>a	GB16384	AM08965	GB45260	GB16384	BB160024A20D06	FBgn0033194	CG2093	GB16384-RA [PREDICTED: Apis mellifera similar to vacuolar protein sorting 13A (LOC727221), mRNA], similar to fly gene FBgn0033194/CG2093
Locus_1671_Transcript_62/66_Confidence_0.061_Length_385	252	47	38	sp>s>a	GB17888	AM10459	GB52105	GB17888	BB170010A10A04	FBgn0039479	CG14257	GB17888-RA [PREDICTED: Apis mellifera similar to CG14257-PA (LOC726758), mRNA], similar to fly gene FBgn0039479/CG14257
Locus_5351_Transcript_3/4_Confidence_0.500_Length_1415	256	231	0	sp>s>a	GB16384	AM08965	GB45260	GB16384	BB160024A20D06	FBgn0033194	CG2093	GB16384-RA [PREDICTED: Apis mellifera similar to vacuolar protein sorting 13A (LOC727221), mRNA], similar to fly gene FBgn0033194/CG2093
Locus_6120_Transcript_8/40_Confidence_0.145_Length_807	264	146	67	sp>s>a	GB16889	AM09466	GB53798	GB16889	BB170002B10G12	FBgn0032132	CG4382	GB16889-RA [PREDICTED: Apis mellifera similar to CG4382-PA (LOC409801), mRNA], similar to fly gene FBgn0032132/CG4382
Locus_9500_Transcript_1/1_Confidence_0.000_Length_343	269	228	0	sp>s>a	GB11341	AM00513	GB42227	GB11341		FBgn0000061	al	GB11341-RA, similar to fly gene FBgn0000061/al
Locus_2050_Transcript_9/25_Confidence_0.135_Length_733	271	82	52	sp>s>a	GB13727	AM06325	GB47045	GB13727	BB170014A10C01	FBgn0030894	CG7192	GB13727-RA [PREDICTED: Apis mellifera similar to CG7192-PA, isoform A (LOC551408), mRNA], similar to fly gene FBgn0030894/CG7192
Locus_2114_Transcript_8/145_Confidence_0.037_Length_468	276	72	61	sp>s>a	GB16859	AM09436		GB16859	BB160023A20D03	FBgn0037895	CG6723	GB16859-RA [PREDICTED: Apis mellifera similar to CG6723-PA, transcript variant 1 (LOC409467), partial mRNA], similar to fly gene FBgn0037895/CG6723
Locus_353_Transcript_288/866_Confidence_0.001_Length_400	294	4	0	sp>s>a	GB15264		GB47969	GB15264
Locus_5282_Transcript_3/5_Confidence_0.400_Length_606	295	3	0	sp>s>a	GB17963	AM10536	GB53971	GB17963	BB160020B20F12	FBgn0036897	CG8786	GB17963-RA [PREDICTED: Apis mellifera similar to ring finger protein 146 (LOC550997), mRNA], similar to fly gene FBgn0036897/CG8786
Locus_7903_Transcript_2/8_Confidence_0.467_Length_409	311	57	56	sp>s>a	GB30059		GB50120	GB30059
Locus_1671_Transcript_60/66_Confidence_0.061_Length_372	314	63	50	sp>s>a	GB17888	AM10459	GB52105	GB17888	BB170010A10A04	FBgn0039479	CG14257	GB17888-RA [PREDICTED: Apis mellifera similar to CG14257-PA (LOC726758), mRNA], similar to fly gene FBgn0039479/CG14257
Locus_2965_Transcript_4/6_Confidence_0.545_Length_1220	328	319	0	sp>s>a	GB18707	AM11268	GB48694	GB18707		FBgn0013988	Strn-Mlck	GB18707-RA [PREDICTED: Apis mellifera hypothetical LOC552292 (LOC552292), mRNA], similar to fly gene FBgn0013988/Strn-Mlck
Locus_3245_Transcript_3/9_Confidence_0.333_Length_560	350	68	64	sp>s>a	GB17579	AM10151	GB50118	GB17579		FBgn0003638	su(w[a])	GB17579-RA [PREDICTED: Apis mellifera similar to B0238.12 (LOC725114), mRNA], similar to fly gene FBgn0003638/su(w[a])
Locus_2965_Transcript_5/6_Confidence_0.364_Length_1549	373	317	0	sp>s>a	GB14846	AM07441	GB52098	GB14846		FBgn0032622	CG4841	GB14846-RA [PREDICTED: Apis mellifera similar to CG15133-PA (LOC410019), mRNA], similar to fly gene FBgn0032622/CG4841
Locus_353_Transcript_301/866_Confidence_0.001_Length_309	377	13	0	sp>s>a	GB11570	AM04190	GB45075	GB11570	BB170011B20A11	FBgn0042630	Sox21b	GB11570-RA [PREDICTED: Apis mellifera similar to Sox21b CG32139-PA (LOC726180), mRNA], similar to fly gene FBgn0042630/Sox21b
Locus_2050_Transcript_7/25_Confidence_0.160_Length_418	430	173	69	sp>s>a	GB15652	AM08235	GB44588	GB15652	BB160008A20E05	FBgn0037808	Bruce	GB15652-RA [PREDICTED: Apis mellifera hypothetical protein LOC726101 (LOC726101), mRNA], similar to fly gene FBgn0037808/Bruce
Locus_82185_Transcript_1/1_Confidence_1.000_Length_315	459	138	71	sp>s>a	GB15351	AM07939	GB49409	GB15351	BB160014A10B09	FBgn0021847	l(2)k14710	GB15351-RA [PREDICTED: Apis mellifera similar to lethal (2) k14710 CG8325-PA, transcript variant 1 (LOC551884), mRNA], similar to fly gene FBgn0021847/l(2)k14710
Locus_4153_Transcript_1/1_Confidence_0.000_Length_617	468	3	0	sp>s>a	GB16644	AM09222	GB53045	GB16644		FBgn0025683	CG3164	GB16644-RA [PREDICTED: Apis mellifera similar to CG3164-PB, isoform B (LOC414051), mRNA], similar to fly gene FBgn0025683/CG3164
Locus_1877_Transcript_2/4_Confidence_0.571_Length_376	470	127	65	sp>s>a	GB15018	AM07609	GB50121	GB15018		FBgn0029167	Hml	GB15018-RA [PREDICTED: Apis mellifera similar to B0238.12 (LOC725380), mRNA], similar to fly gene FBgn0029167/Hml
Locus_67_Transcript_69/153_Confidence_0.009_Length_505	484	3	0	sp>s>a	GB11207	AM03830	GB43149	GB11207	BB170026A10G07	FBgn0020309	crol	GB11207-RA, similar to fly gene FBgn0020309/crol
Locus_67_Transcript_71/153_Confidence_0.005_Length_841	511	2	0	sp>s>a	GB10635	AM03261	GB49507	GB10635		FBgn0037726	CG9492	GB10635-RA [PREDICTED: Apis mellifera similar to dynein, axonemal, heavy chain 5 (LOC724806), mRNA], similar to fly gene FBgn0037726/CG9492
Locus_581_Transcript_47/50_Confidence_0.029_Length_714	534	268	19	sp>s>a	GB20070	AM12618	GB54549	GB20070		FBgn0032381	CG14934	GB20070-RA [Apis mellifera alpha-glucosidase (Hbg2), mRNA], similar to fly gene FBgn0032381/CG14934
Locus_581_Transcript_2/50_Confidence_0.038_Length_491	576	381	12	sp>s>a	GB20070	AM12618	GB54549	GB20070		FBgn0032381	CG14934	GB20070-RA [Apis mellifera alpha-glucosidase (Hbg2), mRNA], similar to fly gene FBgn0032381/CG14934
Locus_1877_Transcript_1/4_Confidence_0.429_Length_390	694	169	97	sp>s>a	GB15018	AM07609	GB50121	GB15018		FBgn0029167	Hml	GB15018-RA [PREDICTED: Apis mellifera similar to B0238.12 (LOC725380), mRNA], similar to fly gene FBgn0029167/Hml
Locus_101_Transcript_174/344_Confidence_0.003_Length_316	788	216	198	sp>s>a	GB15310		GB47589	GB15310
Locus_1037_Transcript_349/404_Confidence_0.014_Length_731	1024	408	255	sp>s>a	GB10545	AM03172	GB45211	GB10545		FBgn0010424	TpnC73F	GB10545-RA [Apis mellifera troponin C type I (TpnCI), mRNA], similar to fly gene FBgn0010424/TpnC73F
Locus_353_Transcript_285/866_Confidence_0.002_Length_856	1033	77	1	sp>s>a	GB15264		GB47969	GB15264
Locus_82184_Transcript_1/1_Confidence_1.000_Length_216	1060	313	208	sp>s>a	GB14970	AM07562	GB40007	GB14970	BB160017A20B03	FBgn0053715	Msp-300	GB14970-RA [PREDICTED: Apis mellifera similar to Muscle-specific protein 300 CG33715-PB, isoform B (LOC551356), mRNA], similar to fly gene FBgn0053715/Msp-300
Locus_353_Transcript_284/866_Confidence_0.002_Length_622	1124	14	0	sp>s>a	GB15264		GB47969	GB15264
Locus_82183_Transcript_1/1_Confidence_1.000_Length_205	1214	418	263	sp>s>a	GB17538	AM10109	GB51223	GB17538	BB170005A20E08			GB17538-RA [Apis mellifera hymenoptaecin (LOC406142), mRNA]
Locus_353_Transcript_302/866_Confidence_0.002_Length_943	1219	15	0	sp>s>a	GB15264		GB47969	GB15264
Locus_870_Transcript_1/15_Confidence_0.188_Length_705	1230	1219	330	sp>s>a	GB19418	AM02626	GB44549	GB19418	BB160006B10G11	FBgn0001112	Gld	GB19418-RA [Apis mellifera glucose oxidase (LOC406081), mRNA], similar to fly gene FBgn0001112/Gld
Locus_353_Transcript_303/866_Confidence_0.002_Length_830	1275	26	2	sp>s>a	GB19563	AM12115	GB41962	GB19563	BB160019B20E11	FBgn0038881	CG16791	GB19563-RA [PREDICTED: Apis mellifera similar to CG16791-PA, transcript variant 1 (LOC408974), mRNA], similar to fly gene FBgn0038881/CG16791
Locus_353_Transcript_286/866_Confidence_0.002_Length_809	1294	19	0	sp>s>a	GB15264		GB47969	GB15264
Locus_353_Transcript_304/866_Confidence_0.001_Length_892	1389	62	2	sp>s>a	GB15264		GB47969	GB15264
Locus_581_Transcript_43/50_Confidence_0.072_Length_1063	1601	945	61	sp>s>a	GB19017	AM11573	GB43247	GB19017	BB170011B20G01	FBgn0032381	CG14934	GB19017-RA [Apis mellifera alpha-glucosidase (LOC406131), mRNA], similar to fly gene FBgn0032381/CG14934
Locus_870_Transcript_2/15_Confidence_0.219_Length_759	1697	1612	449	sp>s>a	GB19418	AM02626	GB44549	GB19418	BB160006B10G11	FBgn0001112	Gld	GB19418-RA [Apis mellifera glucose oxidase (LOC406081), mRNA], similar to fly gene FBgn0001112/Gld
Locus_78_Transcript_22/22_Confidence_0.241_Length_952	1718	454	322	sp>s>a	GB17380	AM09953	GB53672	GB17380	BB170001A10D08	FBgn0014163	fax	GB17380-RA [PREDICTED: Apis mellifera similar to failed axon connections CG4609-PA, isoform A, transcript variant 1 (LOC409643), mRNA], similar to fly gene FBgn0014163/fax
Locus_78_Transcript_21/22_Confidence_0.259_Length_958	1751	488	369	sp>s>a	GB17380	AM09953	GB53672	GB17380	BB170001A10D08	FBgn0014163	fax	GB17380-RA [PREDICTED: Apis mellifera similar to failed axon connections CG4609-PA, isoform A, transcript variant 1 (LOC409643), mRNA], similar to fly gene FBgn0014163/fax
Locus_67_Transcript_75/153_Confidence_0.014_Length_1975	1756	3	0	sp>s>a	GB19445	AM11996	GB40740	GB19445	BB170003B10A08	FBgn0029090	cngl	GB19445-RA, similar to fly gene FBgn0029090/cngl
Locus_581_Transcript_18/50_Confidence_0.077_Length_905	1823	1089	53	sp>s>a	GB19017	AM11573	GB43247	GB19017	BB170011B20G01	FBgn0032381	CG14934	GB19017-RA [Apis mellifera alpha-glucosidase (LOC406131), mRNA], similar to fly gene FBgn0032381/CG14934
Locus_581_Transcript_15/50_Confidence_0.072_Length_816	1959	1134	58	sp>s>a	GB19017	AM11573	GB43247	GB19017	BB170011B20G01	FBgn0032381	CG14934	GB19017-RA [Apis mellifera alpha-glucosidase (LOC406131), mRNA], similar to fly gene FBgn0032381/CG14934
Locus_870_Transcript_6/15_Confidence_0.219_Length_793	1989	1869	590	sp>s>a	GB19418	AM02626	GB44549	GB19418	BB160006B10G11	FBgn0001112	Gld	GB19418-RA [Apis mellifera glucose oxidase (LOC406081), mRNA], similar to fly gene FBgn0001112/Gld
Locus_82177_Transcript_1/1_Confidence_1.000_Length_383	2005	486	165	sp>s>a	GB11343	AM03964	GB54557	GB11343	BB160009A10A01	FBgn0051211	CG31211	GB11343-RA [PREDICTED: Apis mellifera similar to CG31211-PA, isoform A (LOC726190), mRNA], similar to fly gene FBgn0051211/CG31211
Locus_1037_Transcript_8/404_Confidence_0.008_Length_390	2045	525	292	sp>s>a	GB20121	AM12668	GB53753	GB20121	BB170020A10C01	FBgn0030796	CG4829	GB20121-RA [PREDICTED: Apis mellifera similar to CG4829-PA, isoform A (LOC726158), mRNA], similar to fly gene FBgn0030796/CG4829
Locus_1037_Transcript_347/404_Confidence_0.016_Length_752	2214	700	544	sp>s>a	GB10545	AM03172	GB45211	GB10545		FBgn0010424	TpnC73F	GB10545-RA [Apis mellifera troponin C type I (TpnCI), mRNA], similar to fly gene FBgn0010424/TpnC73F
Locus_82186_Transcript_1/1_Confidence_1.000_Length_230	2297	745	509	sp>s>a	GB17538	AM10109	GB51223	GB17538	BB170005A20E08			GB17538-RA [Apis mellifera hymenoptaecin (LOC406142), mRNA]
Locus_79_Transcript_44/57_Confidence_0.103_Length_805	2370	1169	675	sp>s>a	GB19418	AM02626	GB44549	GB19418	BB160006B10G11	FBgn0001112	Gld	GB19418-RA [Apis mellifera glucose oxidase (LOC406081), mRNA], similar to fly gene FBgn0001112/Gld
Locus_581_Transcript_13/50_Confidence_0.082_Length_1425	3170	1857	84	sp>s>a	GB19017	AM11573	GB43247	GB19017	BB170011B20G01	FBgn0032381	CG14934	GB19017-RA [Apis mellifera alpha-glucosidase (LOC406131), mRNA], similar to fly gene FBgn0032381/CG14934
Locus_67_Transcript_83/153_Confidence_0.014_Length_2292	3377	12	3	sp>s>a	GB19445	AM11996	GB40740	GB19445	BB170003B10A08	FBgn0029090	cngl	GB19445-RA, similar to fly gene FBgn0029090/cngl
Locus_581_Transcript_11/50_Confidence_0.082_Length_1444	3595	2171	95	sp>s>a	GB19017	AM11573	GB43247	GB19017	BB170011B20G01	FBgn0032381	CG14934	GB19017-RA [Apis mellifera alpha-glucosidase (LOC406131), mRNA], similar to fly gene FBgn0032381/CG14934
Locus_581_Transcript_12/50_Confidence_0.072_Length_1736	3840	2343	89	sp>s>a	GB19017	AM11573	GB43247	GB19017	BB170011B20G01	FBgn0032381	CG14934	GB19017-RA [Apis mellifera alpha-glucosidase (LOC406131), mRNA], similar to fly gene FBgn0032381/CG14934
Locus_353_Transcript_291/866_Confidence_0.003_Length_1613	3972	100	73	sp>s>a	GB15548	AM08133	GB41212	GB15548		FBgn0050437	CG30437	GB15548-RA [PREDICTED: Apis mellifera similar to CG30437-PA, isoform A (LOC552811), mRNA], similar to fly gene FBgn0050437/CG30437
Locus_353_Transcript_287/866_Confidence_0.003_Length_1038	4086	33	0	sp>s>a	GB15264		GB47969	GB15264
Locus_581_Transcript_8/50_Confidence_0.135_Length_2168	4197	2466	118	sp>s>a	GB19017	AM11573	GB43247	GB19017	BB170011B20G01	FBgn0032381	CG14934	GB19017-RA [Apis mellifera alpha-glucosidase (LOC406131), mRNA], similar to fly gene FBgn0032381/CG14934
Locus_82175_Transcript_1/1_Confidence_1.000_Length_497	4402	1292	793	sp>s>a	GB19666	AM00837	GB44222	GB19666		FBgn0039897	CG1674	GB19666-RA, similar to fly gene FBgn0039897/CG1674
Locus_353_Transcript_299/866_Confidence_0.005_Length_1594	4536	61	21	sp>s>a	GB11513	AM04133	GB51055	GB11513	BB160015A20C04	FBgn0036340	SRm160	GB11513-RA [PREDICTED: Apis mellifera hypothetical protein LOC725155 (LOC725155), mRNA], similar to fly gene FBgn0036340/SRm160
Locus_581_Transcript_10/50_Confidence_0.087_Length_2032	4607	2729	140	sp>s>a	GB19017	AM11573	GB43247	GB19017	BB170011B20G01	FBgn0032381	CG14934	GB19017-RA [Apis mellifera alpha-glucosidase (LOC406131), mRNA], similar to fly gene FBgn0032381/CG14934
Locus_353_Transcript_300/866_Confidence_0.003_Length_1652	4653	75	15	sp>s>a	GB11513	AM04133	GB51055	GB11513	BB160015A20C04	FBgn0036340	SRm160	GB11513-RA [PREDICTED: Apis mellifera hypothetical protein LOC725155 (LOC725155), mRNA], similar to fly gene FBgn0036340/SRm160
Locus_353_Transcript_298/866_Confidence_0.003_Length_1091	4670	41	2	sp>s>a	GB15264		GB47969	GB15264
Locus_82179_Transcript_1/1_Confidence_1.000_Length_351	4796	1282	585	sp>s>a	GB11343	AM03964	GB54557	GB11343	BB160009A10A01	FBgn0051211	CG31211	GB11343-RA [PREDICTED: Apis mellifera similar to CG31211-PA, isoform A (LOC726190), mRNA], similar to fly gene FBgn0051211/CG31211
Locus_581_Transcript_16/50_Confidence_0.163_Length_2269	4976	3025	145	sp>s>a	GB19017	AM11573	GB43247	GB19017	BB170011B20G01	FBgn0032381	CG14934	GB19017-RA [Apis mellifera alpha-glucosidase (LOC406131), mRNA], similar to fly gene FBgn0032381/CG14934
Locus_79_Transcript_42/57_Confidence_0.115_Length_1989	5031	2340	1485	sp>s>a	GB19418	AM02626	GB44549	GB19418	BB160006B10G11	FBgn0001112	Gld	GB19418-RA [Apis mellifera glucose oxidase (LOC406081), mRNA], similar to fly gene FBgn0001112/Gld
Locus_581_Transcript_17/50_Confidence_0.106_Length_2267	5036	2956	133	sp>s>a	GB19017	AM11573	GB43247	GB19017	BB170011B20G01	FBgn0032381	CG14934	GB19017-RA [Apis mellifera alpha-glucosidase (LOC406131), mRNA], similar to fly gene FBgn0032381/CG14934
Locus_79_Transcript_47/57_Confidence_0.046_Length_2207	5133	2431	1533	sp>s>a	GB19418	AM02626	GB44549	GB19418	BB160006B10G11	FBgn0001112	Gld	GB19418-RA [Apis mellifera glucose oxidase (LOC406081), mRNA], similar to fly gene FBgn0001112/Gld
Locus_82180_Transcript_1/1_Confidence_1.000_Length_416	5155	1366	615	sp>s>a	GB11343	AM03964	GB54557	GB11343	BB160009A10A01	FBgn0051211	CG31211	GB11343-RA [PREDICTED: Apis mellifera similar to CG31211-PA, isoform A (LOC726190), mRNA], similar to fly gene FBgn0051211/CG31211
Locus_581_Transcript_9/50_Confidence_0.149_Length_2178	5185	3036	120	sp>s>a	GB19017	AM11573	GB43247	GB19017	BB170011B20G01	FBgn0032381	CG14934	GB19017-RA [Apis mellifera alpha-glucosidase (LOC406131), mRNA], similar to fly gene FBgn0032381/CG14934
Locus_79_Transcript_45/57_Confidence_0.138_Length_2240	5353	2435	1523	sp>s>a	GB19418	AM02626	GB44549	GB19418	BB160006B10G11	FBgn0001112	Gld	GB19418-RA [Apis mellifera glucose oxidase (LOC406081), mRNA], similar to fly gene FBgn0001112/Gld
Locus_581_Transcript_42/50_Confidence_0.096_Length_1491	5713	3072	173	sp>s>a	GB19017	AM11573	GB43247	GB19017	BB170011B20G01	FBgn0032381	CG14934	GB19017-RA [Apis mellifera alpha-glucosidase (LOC406131), mRNA], similar to fly gene FBgn0032381/CG14934
Locus_82182_Transcript_1/1_Confidence_1.000_Length_380	5824	1572	784	sp>s>a	GB16791	AM09368	GB48482	GB16791		FBgn0034703	CG3045	GB16791-RA [PREDICTED: Apis mellifera similar to CG3045-PA (LOC410475), mRNA], similar to fly gene FBgn0034703/CG3045
Locus_581_Transcript_46/50_Confidence_0.106_Length_2157	7463	4428	242	sp>s>a	GB19017	AM11573	GB43247	GB19017	BB170011B20G01	FBgn0032381	CG14934	GB19017-RA [Apis mellifera alpha-glucosidase (LOC406131), mRNA], similar to fly gene FBgn0032381/CG14934
Locus_82189_Transcript_1/1_Confidence_1.000_Length_464	10730	2818	1107	sp>s>a	GB17538	AM10109	GB51223	GB17538	BB170005A20E08			GB17538-RA [Apis mellifera hymenoptaecin (LOC406142), mRNA]
Locus_78_Transcript_19/22_Confidence_0.276_Length_951	11050	3151	1933	sp>s>a	GB17380	AM09953	GB53672	GB17380	BB170001A10D08	FBgn0014163	fax	GB17380-RA [PREDICTED: Apis mellifera similar to failed axon connections CG4609-PA, isoform A, transcript variant 1 (LOC409643), mRNA], similar to fly gene FBgn0014163/fax
Locus_78_Transcript_20/22_Confidence_0.400_Length_1615	11447	3276	2083	sp>s>a	GB10757	AM03382	GB47430	GB10757	BB160019A10H03	FBgn0032640	Sgt	GB10757-RA [PREDICTED: Apis mellifera similar to small glutamine-rich tetratricopeptide repeat (TPR)-containing (LOC409909), mRNA], similar to fly gene FBgn0032640/Sgt
Locus_82181_Transcript_1/1_Confidence_1.000_Length_650	46342	14307	6814	sp>s>a	GB17538	AM10109	GB51223	GB17538	BB170005A20E08			GB17538-RA [Apis mellifera hymenoptaecin (LOC406142), mRNA]

## Sheet: early_transcript_GO_BP
Category	Term	Count	%	PValue	Genes										List Total	Pop Hits	Pop Total	Fold Enrichment	Bonferroni	Benjamini	FDR
GOTERM_BP_FAT	GO:0007599~hemostasis	2	2.5974	0.024966	FBGN0036181	FBGN0029167									51	4	7937	77.8137	1	1	31.2542
GOTERM_BP_FAT	GO:0050817~coagulation	2	2.5974	0.024966	FBGN0036181	FBGN0029167									51	4	7937	77.8137	1	1	31.2542
GOTERM_BP_FAT	GO:0009968~negative regulation of signal transduction	4	5.19481	0.0261159	FBGN0020309	FBGN0003317	FBGN0000253	FBGN0026379							51	102	7937	6.10304	1	0.999711	32.4462
GOTERM_BP_FAT	GO:0010648~negative regulation of cell communication	4	5.19481	0.0267825	FBGN0020309	FBGN0003317	FBGN0000253	FBGN0026379							51	103	7937	6.04378	1	0.996206	33.1283
GOTERM_BP_FAT	GO:0010608~posttranscriptional regulation of gene expression	4	5.19481	0.0446075	FBGN0034246	FBGN0039260	FBGN0015903	FBGN0026379							51	126	7937	4.94055	1	0.999113	49.1552
GOTERM_BP_FAT	GO:0010605~negative regulation of macromolecule metabolic process	6	7.79221	0.0481549	FBGN0003044	FBGN0034246	FBGN0020309	FBGN0039260	FBGN0051716	FBGN0015903					51	317	7937	2.94563	1	0.997712	51.8828
GOTERM_BP_FAT	GO:0050877~neurological system process	8	10.3896	0.0534574	FBGN0032640	FBGN0003317	FBGN0022131	FBGN0030715	FBGN0003464	FBGN0000253	FBGN0013343	FBGN0015903			51	546	7937	2.28026	1	0.996449	55.7066
GOTERM_BP_FAT	GO:0050878~regulation of body fluid levels	2	2.5974	0.0553158	FBGN0036181	FBGN0029167									51	9	7937	34.5839	1	0.993313	56.9783
GOTERM_BP_FAT	GO:0045449~regulation of transcription	10	12.987	0.0592991	FBGN0003638	FBGN0037659	FBGN0003044	FBGN0034246	FBGN0000061	FBGN0016694	FBGN0020309	FBGN0042630	FBGN0051716	FBGN0015903	51	799	7937	1.94778	1	0.990968	59.5901
GOTERM_BP_FAT	GO:0010558~negative regulation of macromolecule biosynthetic process	5	6.49351	0.0684048	FBGN0003044	FBGN0034246	FBGN0020309	FBGN0051716	FBGN0015903						51	246	7937	3.16316	1	0.99217	65.0157
GOTERM_BP_FAT	GO:0031327~negative regulation of cellular biosynthetic process	5	6.49351	0.0708599	FBGN0003044	FBGN0034246	FBGN0020309	FBGN0051716	FBGN0015903						51	249	7937	3.12505	1	0.989191	66.3577
GOTERM_BP_FAT	GO:0009890~negative regulation of biosynthetic process	5	6.49351	0.0708599	FBGN0003044	FBGN0034246	FBGN0020309	FBGN0051716	FBGN0015903						51	249	7937	3.12505	1	0.989191	66.3577
GOTERM_BP_FAT	GO:0010629~negative regulation of gene expression	5	6.49351	0.0767647	FBGN0003044	FBGN0034246	FBGN0020309	FBGN0039260	FBGN0051716						51	256	7937	3.0396	1	0.988585	69.3913
GOTERM_BP_FAT	GO:0044087~regulation of cellular component biogenesis	3	3.8961	0.0901499	FBGN0003317	FBGN0013343	FBGN0026379								51	80	7937	5.83603	1	0.99217	75.3491
GOTERM_BP_FAT	GO:0008358~maternal determination of anterior/posterior axis	3	3.8961	0.0920721	FBGN0000256	FBGN0003317	FBGN0022131								51	81	7937	5.76398	1	0.989713	76.1098
GOTERM_BP_FAT	GO:0007015~actin filament organization	3	3.8961	0.0959527	FBGN0000256	FBGN0003317	FBGN0026379								51	83	7937	5.62509	1	0.988186	77.5794
GOTERM_BP_FAT	GO:0007274~neuromuscular synaptic transmission	2	2.5974	0.0962555	FBGN0032640	FBGN0015903									51	16	7937	19.4534	1	0.984335	77.6905

## Sheet: early_transcript_GO_CC
Category	Term	Count	%	PValue	Genes				List Total	Pop Hits	Pop Total	Fold Enrichment	Bonferroni	Benjamini	FDR
GOTERM_CC_FAT	GO:0042995~cell projection	4	5.19481	0.0214186	FBGN0037726	FBGN0023143	FBGN0000253	FBGN0010424	27	111	4786	6.38772	0.85441	0.85441	20.9454

## Sheet: early_transcript_GO_MF
Category	Term	Count	%	PValue	Genes											List Total	Pop Hits	Pop Total	Fold Enrichment	Bonferroni	Benjamini	FDR
GOTERM_MF_FAT	GO:0030554~adenyl nucleotide binding	11	14.2857	0.0454316	FBGN0040237	FBGN0000046	FBGN0034246	FBGN0037726	FBGN0003317	FBGN0013988	FBGN0001112	FBGN0022131	FBGN0025683	FBGN0023143	FBGN0036187	55	812	7918	1.95025	0.999879	0.999879	44.003
GOTERM_MF_FAT	GO:0001883~purine nucleoside binding	11	14.2857	0.0470654	FBGN0040237	FBGN0000046	FBGN0034246	FBGN0037726	FBGN0003317	FBGN0013988	FBGN0001112	FBGN0022131	FBGN0025683	FBGN0023143	FBGN0036187	55	817	7918	1.93831	0.999913	0.990686	45.1866
GOTERM_MF_FAT	GO:0001882~nucleoside binding	11	14.2857	0.0494202	FBGN0040237	FBGN0000046	FBGN0034246	FBGN0037726	FBGN0003317	FBGN0013988	FBGN0001112	FBGN0022131	FBGN0025683	FBGN0023143	FBGN0036187	55	824	7918	1.92184	0.999946	0.962278	46.8521
GOTERM_MF_FAT	GO:0008092~cytoskeletal protein binding	5	6.49351	0.0607222	FBGN0033504	FBGN0000256	FBGN0053715	FBGN0000253	FBGN0026379							55	218	7918	3.30192	0.999995	0.95208	54.2171
GOTERM_MF_FAT	GO:0005524~ATP binding	10	12.987	0.0643274	FBGN0040237	FBGN0000046	FBGN0034246	FBGN0037726	FBGN0003317	FBGN0013988	FBGN0022131	FBGN0025683	FBGN0023143	FBGN0036187		55	748	7918	1.92465	0.999997	0.924211	56.3611
GOTERM_MF_FAT	GO:0032559~adenyl ribonucleotide binding	10	12.987	0.0652102	FBGN0040237	FBGN0000046	FBGN0034246	FBGN0037726	FBGN0003317	FBGN0013988	FBGN0022131	FBGN0025683	FBGN0023143	FBGN0036187		55	750	7918	1.91952	0.999998	0.886998	56.8718

## Sheet: late_transcript_annotation
Transcript_ID	sample1	sample2	sample3	season	GB	AM	OGS3	OGS1	BB	FB	GENE_ID	GENE_NAME
Locus_51018_Transcript_6/7_Confidence_0.111_Length_464	0	33	37	a>s>sp	GB14388	AM06986	GB42731	GB14388		FBgn0035338	CG13800	GB14388-RA, similar to fly gene FBgn0035338/CG13800
Locus_58750_Transcript_1/3_Confidence_0.600_Length_379	0	70	261	a>s>sp	GB20010	AM12557	GB48210	GB20010		FBgn0052532	CG32532	GB20010-RA [PREDICTED: Apis mellifera similar to CG32532-PA (LOC726996), partial mRNA], similar to fly gene FBgn0052532/CG32532
Locus_58750_Transcript_2/3_Confidence_0.400_Length_380	0	57	274	a>s>sp	GB20010	AM12557	GB48210	GB20010		FBgn0052532	CG32532	GB20010-RA [PREDICTED: Apis mellifera similar to CG32532-PA (LOC726996), partial mRNA], similar to fly gene FBgn0052532/CG32532
Locus_58750_Transcript_3/3_Confidence_0.400_Length_404	0	110	458	a>s>sp	GB20010	AM12557	GB48210	GB20010		FBgn0052532	CG32532	GB20010-RA [PREDICTED: Apis mellifera similar to CG32532-PA (LOC726996), partial mRNA], similar to fly gene FBgn0052532/CG32532
Locus_67636_Transcript_1/1_Confidence_0.000_Length_406	0	18	45	a>s>sp	GB19557	AM12109	GB41119	GB19557		FBgn0033194	CG2093	GB19557-RA, similar to fly gene FBgn0033194/CG2093
Locus_68016_Transcript_11/13_Confidence_0.048_Length_525	0	80	305	a>s>sp	GB19579	AM12131	GB52021	GB19579		FBgn0031079	CG11940	GB19579-RA, similar to fly gene FBgn0031079/CG11940
Locus_68016_Transcript_13/13_Confidence_0.143_Length_1106	0	109	306	a>s>sp	GB13778	AM06377	GB55781	GB13778	BB160004A20E03	FBgn0053196	dp	GB13778-RA [PREDICTED: Apis mellifera similar to dumpy CG33196-PB (LOC724342), mRNA], similar to fly gene FBgn0053196/dp
Locus_68016_Transcript_2/13_Confidence_0.190_Length_366	0	15	60	a>s>sp	GB18200	AM10766	GB50737	GB18200				uncharacterized protein
Locus_68016_Transcript_4/13_Confidence_0.143_Length_585	0	39	128	a>s>sp	GB13778	AM06377	GB55781	GB13778	BB160004A20E03	FBgn0053196	dp	GB13778-RA [PREDICTED: Apis mellifera similar to dumpy CG33196-PB (LOC724342), mRNA], similar to fly gene FBgn0053196/dp
Locus_68016_Transcript_6/13_Confidence_0.286_Length_888	0	50	197	a>s>sp	GB13778	AM06377	GB55781	GB13778	BB160004A20E03	FBgn0053196	dp	GB13778-RA [PREDICTED: Apis mellifera similar to dumpy CG33196-PB (LOC724342), mRNA], similar to fly gene FBgn0053196/dp
Locus_68016_Transcript_7/13_Confidence_0.095_Length_548	0	43	106	a>s>sp	GB13778	AM06377	GB55781	GB13778	BB160004A20E03	FBgn0053196	dp	GB13778-RA [PREDICTED: Apis mellifera similar to dumpy CG33196-PB (LOC724342), mRNA], similar to fly gene FBgn0053196/dp
Locus_68016_Transcript_8/13_Confidence_0.143_Length_476	0	43	199	a>s>sp	GB19579	AM12131	GB52021	GB19579		FBgn0031079	CG11940	GB19579-RA, similar to fly gene FBgn0031079/CG11940
Locus_68016_Transcript_9/13_Confidence_0.095_Length_432	0	41	128	a>s>sp	GB19579	AM12131	GB52021	GB19579		FBgn0031079	CG11940	GB19579-RA, similar to fly gene FBgn0031079/CG11940
Locus_68633_Transcript_2/3_Confidence_0.333_Length_274	0	39	101	a>s>sp	GB17888	AM10459	GB52105	GB17888	BB170010A10A04	FBgn0039479	CG14257	GB17888-RA [PREDICTED: Apis mellifera similar to CG14257-PA (LOC726758), mRNA], similar to fly gene FBgn0039479/CG14257
Locus_68633_Transcript_3/3_Confidence_0.000_Length_215	0	7	47	a>s>sp	GB17888	AM10459	GB52105	GB17888	BB170010A10A04	FBgn0039479	CG14257	GB17888-RA [PREDICTED: Apis mellifera similar to CG14257-PA (LOC726758), mRNA], similar to fly gene FBgn0039479/CG14257
Locus_69365_Transcript_3/7_Confidence_0.600_Length_815	0	56	112	a>s>sp	GB15344	AM06222	GB41645	GB15344	BB160017B10H05	FBgn0000464		GB15344-RA [PREDICTED: Apis mellifera similar to Leukocyte-antigen-related-like CG10443-PA (LOC725410), partial mRNA], similar to fly gene FBgn0000464/Lar
Locus_69365_Transcript_4/7_Confidence_0.200_Length_326	0	10	35	a>s>sp	GB18112	AM10682	GB43833	GB18112	BB170005A20H06	FBgn0052676	CG32676	GB18112-RA [PREDICTED: Apis mellifera similar to CG32676-PA (LOC409273), mRNA], similar to fly gene FBgn0052676/CG32676
Locus_69365_Transcript_5/7_Confidence_0.300_Length_531	0	28	43	a>s>sp	GB16135	AM08714	GB55881	GB16135	BB170003A10F06	FBgn0032123	Oatp30B	GB16135-RA [PREDICTED: Apis mellifera similar to Organic anion transporting polypeptide 30B CG3811-PA, isoform A (LOC409670), mRNA], similar to fly gene FBgn0032123/Oatp30B
Locus_69365_Transcript_6/7_Confidence_0.600_Length_847	0	30	81	a>s>sp	GB16135	AM08714	GB55881	GB16135	BB170003A10F06	FBgn0032123	Oatp30B	GB16135-RA [PREDICTED: Apis mellifera similar to Organic anion transporting polypeptide 30B CG3811-PA, isoform A (LOC409670), mRNA], similar to fly gene FBgn0032123/Oatp30B
Locus_69365_Transcript_7/7_Confidence_0.300_Length_792	0	48	137	a>s>sp	GB15344	AM06222	GB41645	GB15344	BB160017B10H05			GB15344-RA [PREDICTED: Apis mellifera similar to Leukocyte-antigen-related-like CG10443-PA (LOC725410), partial mRNA], similar to fly gene FBgn0000464/Lar
Locus_70426_Transcript_2/4_Confidence_0.400_Length_465	0	48	135	a>s>sp	GB15445	AM08032	GB52523	GB15445		FBgn0039078	CG4374	GB15445-RA [PREDICTED: Apis mellifera similar to CG4374-PA (LOC726179), mRNA], similar to fly gene FBgn0039078/CG4374
Locus_70426_Transcript_3/4_Confidence_0.400_Length_397	0	39	72	a>s>sp	GB15445	AM08032	GB52523	GB15445		FBgn0039078	CG4374	GB15445-RA [PREDICTED: Apis mellifera similar to CG4374-PA (LOC726179), mRNA], similar to fly gene FBgn0039078/CG4374
Locus_70426_Transcript_4/4_Confidence_0.000_Length_259	0	18	38	a>s>sp	GB15445	AM08032	GB52523	GB15445		FBgn0039078	CG4374	GB15445-RA [PREDICTED: Apis mellifera similar to CG4374-PA (LOC726179), mRNA], similar to fly gene FBgn0039078/CG4374
Locus_70568_Transcript_1/1_Confidence_0.000_Length_226	0	28	49	a>s>sp	GB15080	AM07671	GB54803	GB15080		FBgn0034864	CG13552	GB15080-RA, similar to fly gene FBgn0034864/CG13552
Locus_70717_Transcript_1/5_Confidence_0.667_Length_502	0	9	276	a>s>sp	GB16607	AM09185	GB42463	GB16607		FBgn0036846	MESR6	GB16607-RA, similar to fly gene FBgn0036846/MESR6
Locus_70717_Transcript_2/5_Confidence_0.667_Length_483	0	7	203	a>s>sp	GB16607	AM09185	GB42463	GB16607		FBgn0036846	MESR6	GB16607-RA, similar to fly gene FBgn0036846/MESR6
Locus_70717_Transcript_3/5_Confidence_0.667_Length_472	0	3	205	a>s>sp	GB16607	AM09185	GB42463	GB16607		FBgn0036846	MESR6	GB16607-RA, similar to fly gene FBgn0036846/MESR6
Locus_70717_Transcript_5/5_Confidence_0.333_Length_464	0	8	203	a>s>sp	GB16607	AM09185	GB42463	GB16607		FBgn0036846	MESR6	GB16607-RA, similar to fly gene FBgn0036846/MESR6
Locus_7329_Transcript_15/24_Confidence_0.146_Length_613	0	19	37	a>s>sp	GB16789	AM09366	GB54235	GB16789		FBgn0035347	CG33232	GB16789-RA [PREDICTED: Apis mellifera similar to supervillin isoform 1 (LOC551361), mRNA], similar to fly gene FBgn0035347/CG33232
Locus_2100_Transcript_34/80_Confidence_0.035_Length_312	1	24	42	a>s>sp	GB17642	AM00329	GB45957	GB17642		FBgn0034157	resilin	GB17642-RA [PREDICTED: Apis mellifera similar to CG15920-PA, isoform A (LOC409176), mRNA], similar to fly gene FBgn0034157/resilin
Locus_35276_Transcript_1/4_Confidence_0.667_Length_396	1	26	41	a>s>sp	GB11232	AM03855	GB42669	GB11232		FBgn0035812	CG7457	GB11232-RA [PREDICTED: Apis mellifera similar to CG7457-PA (LOC552385), mRNA], similar to fly gene FBgn0035812/CG7457
Locus_68016_Transcript_10/13_Confidence_0.524_Length_1564	1	258	825	a>s>sp	GB13778	AM06377	GB55781	GB13778	BB160004A20E03	FBgn0053196	dp	GB13778-RA [PREDICTED: Apis mellifera similar to dumpy CG33196-PB (LOC724342), mRNA], similar to fly gene FBgn0053196/dp
Locus_70426_Transcript_1/4_Confidence_0.600_Length_248	1	15	45	a>s>sp	GB18919	AM11476	GB54457	GB18919		FBgn0052829	CG32829	GB18919-RA [PREDICTED: Apis mellifera similar to Ugt86Dd CG6633-PA (LOC414050), mRNA], similar to fly gene FBgn0052829/CG32829
Locus_70717_Transcript_4/5_Confidence_0.667_Length_453	1	8	127	a>s>sp	GB16607	AM09185	GB42463	GB16607		FBgn0036846	MESR6	GB16607-RA, similar to fly gene FBgn0036846/MESR6
Locus_4399_Transcript_154/166_Confidence_0.008_Length_497	2	36	63	a>s>sp	GB15793	AM08375	GB49885	GB15793		FBgn0015714	Cyp6a17	GB15793-RA [PREDICTED: Apis mellifera similar to Probable cytochrome P450 6a17 (CYPVIA17), transcript variant 1 (LOC412209), partial mRNA], similar to fly gene FBgn0015714/Cyp6a17
Locus_68016_Transcript_3/13_Confidence_0.143_Length_556	2	32	94	a>s>sp	GB13778	AM06377	GB55781	GB13778	BB160004A20E03	FBgn0053196	dp	GB13778-RA [PREDICTED: Apis mellifera similar to dumpy CG33196-PB (LOC724342), mRNA], similar to fly gene FBgn0053196/dp
Locus_68016_Transcript_5/13_Confidence_0.238_Length_811	2	49	148	a>s>sp	GB13778	AM06377	GB55781	GB13778	BB160004A20E03	FBgn0053196	dp	GB13778-RA [PREDICTED: Apis mellifera similar to dumpy CG33196-PB (LOC724342), mRNA], similar to fly gene FBgn0053196/dp
Locus_6926_Transcript_21/52_Confidence_0.175_Length_360	2	9	49	a>s>sp	GB19824	AM12371	GB43401	GB19824		FBgn0036172	Mob1	GB19824-RA [PREDICTED: Apis mellifera similar to Mob1 CG11711-PD, isoform D (LOC408876), mRNA], similar to fly gene FBgn0036172/Mob1
Locus_278_Transcript_565/612_Confidence_0.002_Length_248	3	104	161	a>s>sp	GB10574	AM03201	GB43216	GB10574		FBgn0027593	CG3799	GB10574-RA [PREDICTED: Apis mellifera similar to CG3799-PA, isoform A, transcript variant 1 (LOC413583), mRNA], similar to fly gene FBgn0027593/CG3799
Locus_35276_Transcript_2/4_Confidence_0.667_Length_435	4	38	61	a>s>sp	GB13158	AM05767	GB40885	GB13158	BB170010B10H01	FBgn0037344	CG2926	GB13158-RA [PREDICTED: Apis mellifera similar to CTD-binding SR-like protein rA9 (LOC727274), mRNA], similar to fly gene FBgn0037344/CG2926
Locus_1004_Transcript_43/89_Confidence_0.134_Length_426	5	79	93	a>s>sp	GB13242	AM05850	GB52250	GB13242				uncharacterized protein
Locus_752_Transcript_64/117_Confidence_0.004_Length_428	5	25	70	a>s>sp	GB16867	AM09444	GB45715	GB16867		FBgn0005511	mid	GB16867-RA, similar to fly gene FBgn0005511/mid
Locus_17969_Transcript_12/36_Confidence_0.096_Length_672	8	67	102	a>s>sp	GB11880	AM04498	GB40495	GB11880		FBgn0037751	topi	GB11880-RA, similar to fly gene FBgn0037751/topi
Locus_6535_Transcript_11/28_Confidence_0.077_Length_292	13	98	108	a>s>sp	GB14621	AM07218	GB45913	GB14621	BB160012B10B07	FBgn0011296	l(2)efl	GB14621-RA [PREDICTED: Apis mellifera similar to Protein lethal(2)essential for life (Protein Efl21) (LOC724488), mRNA], similar to fly gene FBgn0011296/l(2)efl
Locus_79232_Transcript_3/3_Confidence_0.625_Length_353	15	71	236	a>s>sp	GB17782	AM00354		GB17782	BB160015B20C04	FBgn0035544	CG15021	GB17782-RA [Apis mellifera apidaecin type 22 (Apid22), mRNA], similar to fly gene FBgn0035544/CG15021
Locus_338_Transcript_191/521_Confidence_0.004_Length_167	18	119	225	a>s>sp	GB17109	AM09684	GB50795	GB17109	BB170006A20A05	FBgn0023417	AP-2	GB17109-RA [PREDICTED: Apis mellifera similar to AP-2 CG7807-PB, isoform B (LOC410893), mRNA], similar to fly gene FBgn0023417/AP-2
Locus_1004_Transcript_64/89_Confidence_0.071_Length_594	19	121	141	a>s>sp	GB13242	AM05850	GB52250	GB13242				uncharacterized protein
Locus_9185_Transcript_3/10_Confidence_0.438_Length_668	25	91	266	a>s>sp	GB11754	AM04373	GB49878	GB11754		FBgn0000473	Cyp6a2	GB11754-RA [PREDICTED: Apis mellifera similar to Probable cytochrome P450 6a14 (CYPVIA14), transcript variant 1 (LOC413083), mRNA], similar to fly gene FBgn0000473/Cyp6a2
Locus_33949_Transcript_2/9_Confidence_0.444_Length_454	26	67	188	a>s>sp	GB18052	AM10624	GB49894	GB18052	BB170018B10G04	FBgn0000473	Cyp6a2	GB18052-RA [PREDICTED: Apis mellifera similar to Probable cytochrome P450 6a14 (CYPVIA14) (LOC412936), mRNA], similar to fly gene FBgn0000473/Cyp6a2
Locus_6535_Transcript_16/28_Confidence_0.038_Length_277	27	133	142	a>s>sp	GB14621	AM07218	GB45913	GB14621	BB160012B10B07	FBgn0011296	l(2)efl	GB14621-RA [PREDICTED: Apis mellifera similar to Protein lethal(2)essential for life (Protein Efl21) (LOC724488), mRNA], similar to fly gene FBgn0011296/l(2)efl
Locus_79232_Transcript_1/3_Confidence_0.500_Length_305	28	69	339	a>s>sp	GB17782	AM00354		GB17782	BB160015B20C04	FBgn0035544	CG15021	GB17782-RA [Apis mellifera apidaecin type 22 (Apid22), mRNA], similar to fly gene FBgn0035544/CG15021
Locus_9185_Transcript_10/10_Confidence_0.125_Length_670	35	84	255	a>s>sp	GB11754	AM04373	GB49878	GB11754		FBgn0000473	Cyp6a2	GB11754-RA [PREDICTED: Apis mellifera similar to Probable cytochrome P450 6a14 (CYPVIA14), transcript variant 1 (LOC413083), mRNA], similar to fly gene FBgn0000473/Cyp6a2
Locus_9185_Transcript_4/10_Confidence_0.375_Length_690	36	79	311	a>s>sp	GB11754	AM04373	GB49878	GB11754		FBgn0000473	Cyp6a2	GB11754-RA [PREDICTED: Apis mellifera similar to Probable cytochrome P450 6a14 (CYPVIA14), transcript variant 1 (LOC413083), mRNA], similar to fly gene FBgn0000473/Cyp6a2
Locus_9185_Transcript_8/10_Confidence_0.188_Length_678	36	73	263	a>s>sp	GB11754	AM04373	GB49878	GB11754		FBgn0000473	Cyp6a2	GB11754-RA [PREDICTED: Apis mellifera similar to Probable cytochrome P450 6a14 (CYPVIA14), transcript variant 1 (LOC413083), mRNA], similar to fly gene FBgn0000473/Cyp6a2
Locus_534_Transcript_95/96_Confidence_0.017_Length_755	44	188	320	a>s>sp	GB16859	AM09436		GB16859	BB160023A20D03	FBgn0037895	CG6723	GB16859-RA [PREDICTED: Apis mellifera similar to CG6723-PA, transcript variant 1 (LOC409467), partial mRNA], similar to fly gene FBgn0037895/CG6723
Locus_9185_Transcript_7/10_Confidence_0.250_Length_852	44	86	281	a>s>sp	GB11754	AM04373	GB49878	GB11754		FBgn0000473	Cyp6a2	GB11754-RA [PREDICTED: Apis mellifera similar to Probable cytochrome P450 6a14 (CYPVIA14), transcript variant 1 (LOC413083), mRNA], similar to fly gene FBgn0000473/Cyp6a2
Locus_193_Transcript_5/8_Confidence_0.417_Length_396	48	216	252	a>s>sp	GB30197	AM04913	GB47009	GB30197		FBgn0016977	spen	GB30197-RA [PREDICTED: Apis mellifera similar to CG18497-PA, isoform A (LOC412243), partial mRNA], similar to fly gene FBgn0016977/spen
Locus_885_Transcript_106/177_Confidence_0.018_Length_404	61	190	378	a>s>sp	GB17725	AM10298	GB40580	GB17725		FBgn0036570	CG5222	GB17725-RA [PREDICTED: Apis mellifera similar to CG5222-PA (LOC551270), partial mRNA], similar to fly gene FBgn0036570/CG5222
Locus_18858_Transcript_9/10_Confidence_0.235_Length_470	73	128	462	a>s>sp	GB18323	AM10888	GB47318	GB18323				GB18323-RA [Apis mellifera abaecin (LOC406144), mRNA]
Locus_79232_Transcript_2/3_Confidence_0.500_Length_335	73	224	675	a>s>sp	GB17782	AM00354		GB17782	BB160015B20C04	FBgn0035544	CG15021	GB17782-RA [Apis mellifera apidaecin type 22 (Apid22), mRNA], similar to fly gene FBgn0035544/CG15021
Locus_23459_Transcript_3/4_Confidence_0.400_Length_871	96	223	544	a>s>sp	GB13060	AM05669	GB42797	GB13060		FBgn0037288	CG14661	GB13060-RA [PREDICTED: Apis mellifera similar to CG14661-PA (LOC726981), mRNA], similar to fly gene FBgn0037288/CG14661
Locus_252_Transcript_16/70_Confidence_0.110_Length_419	287	972	1621	a>s>sp	GB19207	AM11761	GB52467	GB19207	BB160016B10F05			GB19207-RA [PREDICTED: Apis mellifera hypothetical LOC408695 (LOC408695), mRNA]
Locus_543_Transcript_81/180_Confidence_0.033_Length_1145	287	1049	1235	a>s>sp	GB14766	AM07361	GB42784	GB14766		FBgn0013988	Strn-Mlck	GB14766-RA, similar to fly gene FBgn0013988/Strn-Mlck

## Sheet: late_transcript_GO_BP
Category	Term	Count	%	PValue	Genes					List Total	Pop Hits	Pop Total	Fold Enrichment	Bonferroni	Benjamini	FDR
GOTERM_BP_FAT	GO:0007411~axon guidance	3	10.3448	0.033504	FBGN0000464	FBGN0016977	FBGN0005511			18	136	7937	9.72672	0.99851	0.99851	34.5518
GOTERM_BP_FAT	GO:0051252~regulation of RNA metabolic process	5	17.2414	0.0512422	FBGN0037344	FBGN0037751	FBGN0023417	FBGN0052532	FBGN0005511	18	678	7937	3.2518	0.999957	0.993418	48.0212
GOTERM_BP_FAT	GO:0014017~neuroblast fate commitment	2	6.89655	0.0563383	FBGN0016977	FBGN0005511				18	27	7937	32.6626	0.999985	0.975075	51.3896
GOTERM_BP_FAT	GO:0014016~neuroblast differentiation	2	6.89655	0.0583664	FBGN0016977	FBGN0005511				18	28	7937	31.496	0.99999	0.943394	52.6733
GOTERM_BP_FAT	GO:0007409~axonogenesis	3	10.3448	0.0658866	FBGN0000464	FBGN0016977	FBGN0005511			18	198	7937	6.68098	0.999998	0.925994	57.166
GOTERM_BP_FAT	GO:0045449~regulation of transcription	5	17.2414	0.0840506	FBGN0016977	FBGN0037751	FBGN0023417	FBGN0052532	FBGN0005511	18	799	7937	2.75935	1	0.938872	66.4492
GOTERM_BP_FAT	GO:0035120~post-embryonic appendage morphogenesis	3	10.3448	0.0848634	FBGN0016977	FBGN0023417	FBGN0053196			18	229	7937	5.77656	1	0.911056	66.8177
GOTERM_BP_FAT	GO:0035114~imaginal disc-derived appendage morphogenesis	3	10.3448	0.0913151	FBGN0016977	FBGN0023417	FBGN0053196			18	239	7937	5.53487	1	0.898348	69.6132
GOTERM_BP_FAT	GO:0035107~appendage morphogenesis	3	10.3448	0.0932795	FBGN0016977	FBGN0023417	FBGN0053196			18	242	7937	5.46625	1	0.874833	70.4203
GOTERM_BP_FAT	GO:0048737~imaginal disc-derived appendage development	3	10.3448	0.0939372	FBGN0016977	FBGN0023417	FBGN0053196			18	243	7937	5.44376	1	0.848042	70.6861
GOTERM_BP_FAT	GO:0048736~appendage development	3	10.3448	0.0959189	FBGN0016977	FBGN0023417	FBGN0053196			18	246	7937	5.37737	1	0.826379	71.4737

## Sheet: late_transcript_GO_CC
NONE

## Sheet: late_transcript_GO_MF
NONE
