# Supplementary material for: At the brink of eusociality: transcriptomic correlates of worker behaviour in a small carpenter bee
Source: BMC Evol Biol. 2014 Dec 17;14:260. doi: 10.1186/s12862-014-0260-6 (PMC4276265; doi:10.1186/s12862-014-0260-6)
Supplement: Additional file 4: Table S4. — Reproductive and foraging transcript GO enrichment. [file 12862_2014_260_MOESM4_ESM.xlsx]

## Sheet: forageGO
GO-ID	Term	Category	FDR	P-Value	#Test	#Ref	#notAnnotTest	#notAnnotRef	Over/Under	TestSeqs	RefSeqs
GO:0019400	alditol metabolic process	P	2.4611e-06	1.88928e-09	4	9	18	15993	over	Locus_6841_Transcript_3/3_Confidence_0.000_Length_714, Locus_6841_Transcript_2/3_Confidence_0.750_Length_766, Locus_6841_Transcript_1/3_Confidence_0.750_Length_756, Locus_29058_Transcript_1/1_Confidence_0.000_Length_212	Locus_26719_Transcript_3/5_Confidence_0.500_Length_493, Locus_3310_Transcript_54/69_Confidence_0.005_Length_419, Locus_3310_Transcript_40/69_Confidence_0.059_Length_721, Locus_41850_Transcript_1/1_Confidence_0.000_Length_213, Locus_3310_Transcript_46/69_Confidence_0.016_Length_341, Locus_3310_Transcript_53/69_Confidence_0.005_Length_261, Locus_3310_Transcript_59/69_Confidence_0.016_Length_513, Lo…
GO:0006071	glycerol metabolic process	P	2.4611e-06	1.88928e-09	4	9	18	15993	over	Locus_6841_Transcript_3/3_Confidence_0.000_Length_714, Locus_6841_Transcript_2/3_Confidence_0.750_Length_766, Locus_6841_Transcript_1/3_Confidence_0.750_Length_756, Locus_29058_Transcript_1/1_Confidence_0.000_Length_212	Locus_26719_Transcript_3/5_Confidence_0.500_Length_493, Locus_3310_Transcript_54/69_Confidence_0.005_Length_419, Locus_3310_Transcript_40/69_Confidence_0.059_Length_721, Locus_41850_Transcript_1/1_Confidence_0.000_Length_213, Locus_3310_Transcript_46/69_Confidence_0.016_Length_341, Locus_3310_Transcript_53/69_Confidence_0.005_Length_261, Locus_3310_Transcript_59/69_Confidence_0.016_Length_513, Lo…
GO:0008889	glycerophosphodiester phosphodiesterase activity	F	2.4611e-06	1.88928e-09	4	9	18	15993	over	Locus_6841_Transcript_3/3_Confidence_0.000_Length_714, Locus_6841_Transcript_2/3_Confidence_0.750_Length_766, Locus_6841_Transcript_1/3_Confidence_0.750_Length_756, Locus_29058_Transcript_1/1_Confidence_0.000_Length_212	Locus_26719_Transcript_3/5_Confidence_0.500_Length_493, Locus_3310_Transcript_54/69_Confidence_0.005_Length_419, Locus_3310_Transcript_40/69_Confidence_0.059_Length_721, Locus_41850_Transcript_1/1_Confidence_0.000_Length_213, Locus_3310_Transcript_46/69_Confidence_0.016_Length_341, Locus_3310_Transcript_53/69_Confidence_0.005_Length_261, Locus_3310_Transcript_59/69_Confidence_0.016_Length_513, Lo…
GO:0019751	polyol metabolic process	P	3.23063e-05	3.30668e-08	4	21	18	15981	over	Locus_6841_Transcript_3/3_Confidence_0.000_Length_714, Locus_6841_Transcript_2/3_Confidence_0.750_Length_766, Locus_6841_Transcript_1/3_Confidence_0.750_Length_756, Locus_29058_Transcript_1/1_Confidence_0.000_Length_212	Locus_6435_Transcript_2/16_Confidence_0.240_Length_615, Locus_26719_Transcript_3/5_Confidence_0.500_Length_493, Locus_3310_Transcript_54/69_Confidence_0.005_Length_419, Locus_6435_Transcript_3/16_Confidence_0.280_Length_600, Locus_6435_Transcript_15/16_Confidence_0.240_Length_685, Locus_5637_Transcript_7/13_Confidence_0.486_Length_1320, Locus_3310_Transcript_40/69_Confidence_0.059_Length_721, Loc…
GO:0006066	alcohol metabolic process	P	0.000965393	1.23515e-06	4	56	18	15946	over	Locus_6841_Transcript_3/3_Confidence_0.000_Length_714, Locus_6841_Transcript_2/3_Confidence_0.750_Length_766, Locus_6841_Transcript_1/3_Confidence_0.750_Length_756, Locus_29058_Transcript_1/1_Confidence_0.000_Length_212	Locus_40795_Transcript_1/1_Confidence_0.000_Length_109, Locus_6435_Transcript_2/16_Confidence_0.240_Length_615, Locus_3627_Transcript_102/150_Confidence_0.019_Length_180, Locus_26719_Transcript_3/5_Confidence_0.500_Length_493, Locus_8586_Transcript_4/16_Confidence_0.371_Length_803, Locus_3310_Transcript_54/69_Confidence_0.005_Length_419, Locus_1557_Transcript_21/66_Confidence_0.012_Length_352, Lo…
GO:1901615	organic hydroxy compound metabolic process	P	0.00133392	2.04799e-06	4	64	18	15938	over	Locus_6841_Transcript_3/3_Confidence_0.000_Length_714, Locus_6841_Transcript_2/3_Confidence_0.750_Length_766, Locus_6841_Transcript_1/3_Confidence_0.750_Length_756, Locus_29058_Transcript_1/1_Confidence_0.000_Length_212	Locus_40795_Transcript_1/1_Confidence_0.000_Length_109, Locus_6435_Transcript_2/16_Confidence_0.240_Length_615, Locus_3627_Transcript_102/150_Confidence_0.019_Length_180, Locus_26719_Transcript_3/5_Confidence_0.500_Length_493, Locus_8586_Transcript_4/16_Confidence_0.371_Length_803, Locus_3310_Transcript_54/69_Confidence_0.005_Length_419, Locus_1557_Transcript_21/66_Confidence_0.012_Length_352, Lo…
GO:0044262	cellular carbohydrate metabolic process	P	0.00473914	8.48873e-06	4	93	18	15909	over	Locus_6841_Transcript_3/3_Confidence_0.000_Length_714, Locus_6841_Transcript_2/3_Confidence_0.750_Length_766, Locus_6841_Transcript_1/3_Confidence_0.750_Length_756, Locus_29058_Transcript_1/1_Confidence_0.000_Length_212	Locus_6435_Transcript_2/16_Confidence_0.240_Length_615, Locus_3033_Transcript_79/84_Confidence_0.088_Length_1786, Locus_2094_Transcript_16/25_Confidence_0.194_Length_357, Locus_817_Transcript_17/21_Confidence_0.344_Length_797, Locus_26719_Transcript_3/5_Confidence_0.500_Length_493, Locus_5650_Transcript_15/30_Confidence_0.068_Length_407, Locus_435_Transcript_2/272_Confidence_0.004_Length_153, Loc…
GO:0008081	phosphoric diester hydrolase activity	F	0.00546849	1.11944e-05	4	100	18	15902	over	Locus_6841_Transcript_3/3_Confidence_0.000_Length_714, Locus_6841_Transcript_2/3_Confidence_0.750_Length_766, Locus_6841_Transcript_1/3_Confidence_0.750_Length_756, Locus_29058_Transcript_1/1_Confidence_0.000_Length_212	Locus_4172_Transcript_2/10_Confidence_0.200_Length_287, Locus_1499_Transcript_34/72_Confidence_0.073_Length_1582, Locus_26719_Transcript_3/5_Confidence_0.500_Length_493, Locus_9761_Transcript_45/61_Confidence_0.051_Length_442, Locus_3700_Transcript_23/29_Confidence_0.200_Length_844, Locus_3310_Transcript_54/69_Confidence_0.005_Length_419, Locus_4446_Transcript_14/41_Confidence_0.256_Length_952, L…
GO:0006952	defense response	P	0.126583	0.000303375	2	17	20	15985	over	Locus_87032_Transcript_1/1_Confidence_1.000_Length_202, Locus_27133_Transcript_5/6_Confidence_0.500_Length_284	Locus_87034_Transcript_1/1_Confidence_1.000_Length_270, Locus_28660_Transcript_1/3_Confidence_0.600_Length_300, Locus_28660_Transcript_2/3_Confidence_0.400_Length_250, Locus_27133_Transcript_3/6_Confidence_0.643_Length_449, Locus_87036_Transcript_1/1_Confidence_1.000_Length_136, Locus_69287_Transcript_1/1_Confidence_0.000_Length_148, Locus_71511_Transcript_1/1_Confidence_0.000_Length_136, Locus_2…
GO:0006629	lipid metabolic process	P	0.126583	0.000323908	4	243	18	15759	over	Locus_6841_Transcript_3/3_Confidence_0.000_Length_714, Locus_6841_Transcript_2/3_Confidence_0.750_Length_766, Locus_6841_Transcript_1/3_Confidence_0.750_Length_756, Locus_29058_Transcript_1/1_Confidence_0.000_Length_212	Locus_27251_Transcript_1/5_Confidence_0.429_Length_184, Locus_993_Transcript_102/183_Confidence_0.008_Length_317, Locus_11647_Transcript_3/5_Confidence_0.429_Length_402, Locus_6435_Transcript_2/16_Confidence_0.240_Length_615, Locus_29319_Transcript_4/5_Confidence_0.500_Length_152, Locus_15393_Transcript_27/43_Confidence_0.246_Length_784, Locus_6659_Transcript_3/31_Confidence_0.071_Length_358, Loc…
GO:0051258	protein polymerization	P	0.197089	0.000554755	3	116	19	15886	over	Locus_14058_Transcript_4/5_Confidence_0.500_Length_666, Locus_14058_Transcript_5/5_Confidence_0.300_Length_542, Locus_17403_Transcript_3/5_Confidence_0.333_Length_590	Locus_378_Transcript_89/103_Confidence_0.090_Length_1708, Locus_378_Transcript_41/103_Confidence_0.063_Length_1292, Locus_24599_Transcript_5/6_Confidence_0.500_Length_251, Locus_338_Transcript_500/521_Confidence_0.005_Length_676, Locus_378_Transcript_22/103_Confidence_0.044_Length_933, Locus_338_Transcript_412/521_Confidence_0.001_Length_202, Locus_378_Transcript_73/103_Confidence_0.084_Length_16…
GO:0043623	cellular protein complex assembly	P	0.306284	0.000985188	3	142	19	15860	over	Locus_14058_Transcript_4/5_Confidence_0.500_Length_666, Locus_14058_Transcript_5/5_Confidence_0.300_Length_542, Locus_17403_Transcript_3/5_Confidence_0.333_Length_590	Locus_378_Transcript_89/103_Confidence_0.090_Length_1708, Locus_1883_Transcript_17/21_Confidence_0.146_Length_424, Locus_10173_Transcript_22/22_Confidence_0.065_Length_105, Locus_378_Transcript_41/103_Confidence_0.063_Length_1292, Locus_7269_Transcript_2/3_Confidence_0.400_Length_347, Locus_24599_Transcript_5/6_Confidence_0.500_Length_251, Locus_338_Transcript_500/521_Confidence_0.005_Length_676,…
GO:0042578	phosphoric ester hydrolase activity	F	0.306284	0.00101885	4	331	18	15671	over	Locus_6841_Transcript_3/3_Confidence_0.000_Length_714, Locus_6841_Transcript_2/3_Confidence_0.750_Length_766, Locus_6841_Transcript_1/3_Confidence_0.750_Length_756, Locus_29058_Transcript_1/1_Confidence_0.000_Length_212	Locus_423_Transcript_1/1_Confidence_0.000_Length_123, Locus_16568_Transcript_2/3_Confidence_0.750_Length_153, Locus_3758_Transcript_6/9_Confidence_0.125_Length_145, Locus_1793_Transcript_2/56_Confidence_0.027_Length_746, Locus_35092_Transcript_10/15_Confidence_0.227_Length_282, Locus_53915_Transcript_2/3_Confidence_0.333_Length_354, Locus_4172_Transcript_2/10_Confidence_0.200_Length_287, Locus_11…
GO:0005975	carbohydrate metabolic process	P	0.406678	0.00145688	4	365	18	15637	over	Locus_6841_Transcript_3/3_Confidence_0.000_Length_714, Locus_6841_Transcript_2/3_Confidence_0.750_Length_766, Locus_6841_Transcript_1/3_Confidence_0.750_Length_756, Locus_29058_Transcript_1/1_Confidence_0.000_Length_212	Locus_4311_Transcript_34/55_Confidence_0.189_Length_1053, Locus_988_Transcript_55/55_Confidence_0.013_Length_300, Locus_30033_Transcript_7/14_Confidence_0.188_Length_363, Locus_1823_Transcript_236/283_Confidence_0.051_Length_3320, Locus_6435_Transcript_2/16_Confidence_0.240_Length_615, Locus_3033_Transcript_79/84_Confidence_0.088_Length_1786, Locus_527_Transcript_67/211_Confidence_0.005_Length_78…
GO:0044281	small molecule metabolic process	P	0.546592	0.00212833	7	1406	15	14596	over	Locus_6841_Transcript_3/3_Confidence_0.000_Length_714, Locus_6841_Transcript_2/3_Confidence_0.750_Length_766, Locus_14058_Transcript_4/5_Confidence_0.500_Length_666, Locus_6841_Transcript_1/3_Confidence_0.750_Length_756, Locus_14058_Transcript_5/5_Confidence_0.300_Length_542, Locus_17403_Transcript_3/5_Confidence_0.333_Length_590, Locus_29058_Transcript_1/1_Confidence_0.000_Length_212	Locus_2763_Transcript_18/19_Confidence_0.200_Length_627, Locus_1808_Transcript_65/83_Confidence_0.089_Length_1967, Locus_28369_Transcript_13/15_Confidence_0.111_Length_444, Locus_27251_Transcript_1/5_Confidence_0.429_Length_184, Locus_7639_Transcript_20/36_Confidence_0.378_Length_1515, Locus_15411_Transcript_10/21_Confidence_0.476_Length_866, Locus_18988_Transcript_3/8_Confidence_0.571_Length_983…
GO:0005874	microtubule	C	0.546592	0.00223784	3	190	19	15812	over	Locus_14058_Transcript_4/5_Confidence_0.500_Length_666, Locus_14058_Transcript_5/5_Confidence_0.300_Length_542, Locus_17403_Transcript_3/5_Confidence_0.333_Length_590	Locus_378_Transcript_89/103_Confidence_0.090_Length_1708, Locus_1883_Transcript_17/21_Confidence_0.146_Length_424, Locus_378_Transcript_41/103_Confidence_0.063_Length_1292, Locus_14443_Transcript_3/4_Confidence_0.500_Length_249, Locus_9863_Transcript_4/7_Confidence_0.429_Length_775, Locus_338_Transcript_500/521_Confidence_0.005_Length_676, Locus_378_Transcript_22/103_Confidence_0.044_Length_933, …
GO:0007018	microtubule-based movement	P	0.553001	0.00244123	3	196	19	15806	over	Locus_14058_Transcript_4/5_Confidence_0.500_Length_666, Locus_14058_Transcript_5/5_Confidence_0.300_Length_542, Locus_17403_Transcript_3/5_Confidence_0.333_Length_590	Locus_378_Transcript_89/103_Confidence_0.090_Length_1708, Locus_378_Transcript_41/103_Confidence_0.063_Length_1292, Locus_14443_Transcript_3/4_Confidence_0.500_Length_249, Locus_66657_Transcript_2/2_Confidence_0.000_Length_140, Locus_9863_Transcript_4/7_Confidence_0.429_Length_775, Locus_338_Transcript_500/521_Confidence_0.005_Length_676, Locus_378_Transcript_22/103_Confidence_0.044_Length_933, L…
GO:0034622	cellular macromolecular complex assembly	P	0.553001	0.00254709	3	199	19	15803	over	Locus_14058_Transcript_4/5_Confidence_0.500_Length_666, Locus_14058_Transcript_5/5_Confidence_0.300_Length_542, Locus_17403_Transcript_3/5_Confidence_0.333_Length_590	Locus_25622_Transcript_2/2_Confidence_0.333_Length_224, Locus_378_Transcript_89/103_Confidence_0.090_Length_1708, Locus_1883_Transcript_17/21_Confidence_0.146_Length_424, Locus_4166_Transcript_7/9_Confidence_0.143_Length_870, Locus_10173_Transcript_22/22_Confidence_0.065_Length_105, Locus_378_Transcript_41/103_Confidence_0.063_Length_1292, Locus_7269_Transcript_2/3_Confidence_0.400_Length_347, Lo…
GO:0006928	cellular component movement	P	0.701604	0.00341108	3	221	19	15781	over	Locus_14058_Transcript_4/5_Confidence_0.500_Length_666, Locus_14058_Transcript_5/5_Confidence_0.300_Length_542, Locus_17403_Transcript_3/5_Confidence_0.333_Length_590	Locus_378_Transcript_89/103_Confidence_0.090_Length_1708, Locus_378_Transcript_41/103_Confidence_0.063_Length_1292, Locus_14443_Transcript_3/4_Confidence_0.500_Length_249, Locus_66657_Transcript_2/2_Confidence_0.000_Length_140, Locus_42788_Transcript_2/2_Confidence_0.333_Length_135, Locus_9863_Transcript_4/7_Confidence_0.429_Length_775, Locus_338_Transcript_500/521_Confidence_0.005_Length_676, Lo…
GO:0005198	structural molecule activity	F	0.718183	0.00367545	5	781	17	15221	over	Locus_45641_Transcript_12/12_Confidence_0.069_Length_200, Locus_14058_Transcript_4/5_Confidence_0.500_Length_666, Locus_14058_Transcript_5/5_Confidence_0.300_Length_542, Locus_17403_Transcript_3/5_Confidence_0.333_Length_590, Locus_56945_Transcript_5/6_Confidence_0.455_Length_492	Locus_1783_Transcript_1/9_Confidence_0.125_Length_255, Locus_904_Transcript_9/305_Confidence_0.046_Length_718, Locus_10418_Transcript_3/5_Confidence_0.429_Length_509, Locus_2575_Transcript_13/17_Confidence_0.286_Length_1049, Locus_3040_Transcript_48/73_Confidence_0.088_Length_342, Locus_873_Transcript_15/20_Confidence_0.053_Length_271, Locus_1370_Transcript_10/20_Confidence_0.069_Length_354, Locu…
GO:0006461	protein complex assembly	P	0.889322	0.00540049	3	261	19	15741	over	Locus_14058_Transcript_4/5_Confidence_0.500_Length_666, Locus_14058_Transcript_5/5_Confidence_0.300_Length_542, Locus_17403_Transcript_3/5_Confidence_0.333_Length_590	Locus_215_Transcript_47/59_Confidence_0.063_Length_1197, Locus_25622_Transcript_2/2_Confidence_0.333_Length_224, Locus_378_Transcript_89/103_Confidence_0.090_Length_1708, Locus_1883_Transcript_17/21_Confidence_0.146_Length_424, Locus_3692_Transcript_9/20_Confidence_0.333_Length_409, Locus_215_Transcript_50/59_Confidence_0.068_Length_1025, Locus_4166_Transcript_7/9_Confidence_0.143_Length_870, Loc…
GO:0070271	protein complex biogenesis	P	0.889322	0.00540049	3	261	19	15741	over	Locus_14058_Transcript_4/5_Confidence_0.500_Length_666, Locus_14058_Transcript_5/5_Confidence_0.300_Length_542, Locus_17403_Transcript_3/5_Confidence_0.333_Length_590	Locus_215_Transcript_47/59_Confidence_0.063_Length_1197, Locus_25622_Transcript_2/2_Confidence_0.333_Length_224, Locus_378_Transcript_89/103_Confidence_0.090_Length_1708, Locus_1883_Transcript_17/21_Confidence_0.146_Length_424, Locus_3692_Transcript_9/20_Confidence_0.333_Length_409, Locus_215_Transcript_50/59_Confidence_0.068_Length_1025, Locus_4166_Transcript_7/9_Confidence_0.143_Length_870, Loc…
GO:0007017	microtubule-based process	P	0.889322	0.00557256	3	264	19	15738	over	Locus_14058_Transcript_4/5_Confidence_0.500_Length_666, Locus_14058_Transcript_5/5_Confidence_0.300_Length_542, Locus_17403_Transcript_3/5_Confidence_0.333_Length_590	Locus_5182_Transcript_21/22_Confidence_0.075_Length_228, Locus_378_Transcript_89/103_Confidence_0.090_Length_1708, Locus_378_Transcript_41/103_Confidence_0.063_Length_1292, Locus_14443_Transcript_3/4_Confidence_0.500_Length_249, Locus_5182_Transcript_8/22_Confidence_0.325_Length_1070, Locus_66657_Transcript_2/2_Confidence_0.000_Length_140, Locus_9863_Transcript_4/7_Confidence_0.429_Length_775, Lo…
GO:0015630	microtubule cytoskeleton	C	0.889322	0.00563066	3	265	19	15737	over	Locus_14058_Transcript_4/5_Confidence_0.500_Length_666, Locus_14058_Transcript_5/5_Confidence_0.300_Length_542, Locus_17403_Transcript_3/5_Confidence_0.333_Length_590	Locus_5182_Transcript_21/22_Confidence_0.075_Length_228, Locus_378_Transcript_89/103_Confidence_0.090_Length_1708, Locus_1883_Transcript_17/21_Confidence_0.146_Length_424, Locus_378_Transcript_41/103_Confidence_0.063_Length_1292, Locus_14443_Transcript_3/4_Confidence_0.500_Length_249, Locus_5182_Transcript_8/22_Confidence_0.325_Length_1070, Locus_66657_Transcript_2/2_Confidence_0.000_Length_140, …
GO:0065003	macromolecular complex assembly	P	0.889322	0.00568911	3	266	19	15736	over	Locus_14058_Transcript_4/5_Confidence_0.500_Length_666, Locus_14058_Transcript_5/5_Confidence_0.300_Length_542, Locus_17403_Transcript_3/5_Confidence_0.333_Length_590	Locus_215_Transcript_47/59_Confidence_0.063_Length_1197, Locus_25622_Transcript_2/2_Confidence_0.333_Length_224, Locus_378_Transcript_89/103_Confidence_0.090_Length_1708, Locus_1883_Transcript_17/21_Confidence_0.146_Length_424, Locus_3692_Transcript_9/20_Confidence_0.333_Length_409, Locus_215_Transcript_50/59_Confidence_0.068_Length_1025, Locus_4166_Transcript_7/9_Confidence_0.143_Length_870, Loc…
GO:0071822	protein complex subunit organization	P	0.955427	0.00635647	3	277	19	15725	over	Locus_14058_Transcript_4/5_Confidence_0.500_Length_666, Locus_14058_Transcript_5/5_Confidence_0.300_Length_542, Locus_17403_Transcript_3/5_Confidence_0.333_Length_590	Locus_215_Transcript_47/59_Confidence_0.063_Length_1197, Locus_25622_Transcript_2/2_Confidence_0.333_Length_224, Locus_378_Transcript_89/103_Confidence_0.090_Length_1708, Locus_1883_Transcript_17/21_Confidence_0.146_Length_424, Locus_3692_Transcript_9/20_Confidence_0.333_Length_409, Locus_215_Transcript_50/59_Confidence_0.068_Length_1025, Locus_4166_Transcript_7/9_Confidence_0.143_Length_870, Loc…
GO:0043933	macromolecular complex subunit organization	P	0.966105	0.00667472	3	282	19	15720	over	Locus_14058_Transcript_4/5_Confidence_0.500_Length_666, Locus_14058_Transcript_5/5_Confidence_0.300_Length_542, Locus_17403_Transcript_3/5_Confidence_0.333_Length_590	Locus_215_Transcript_47/59_Confidence_0.063_Length_1197, Locus_25622_Transcript_2/2_Confidence_0.333_Length_224, Locus_378_Transcript_89/103_Confidence_0.090_Length_1708, Locus_1883_Transcript_17/21_Confidence_0.146_Length_424, Locus_3692_Transcript_9/20_Confidence_0.333_Length_409, Locus_215_Transcript_50/59_Confidence_0.068_Length_1025, Locus_4166_Transcript_7/9_Confidence_0.143_Length_870, Loc…
GO:0044710	single-organism metabolic process	P	1	0.00722036	8	2222	14	13780	over	Locus_6841_Transcript_3/3_Confidence_0.000_Length_714, Locus_6841_Transcript_2/3_Confidence_0.750_Length_766, Locus_14058_Transcript_4/5_Confidence_0.500_Length_666, Locus_6841_Transcript_1/3_Confidence_0.750_Length_756, Locus_34633_Transcript_9/10_Confidence_0.333_Length_648, Locus_14058_Transcript_5/5_Confidence_0.300_Length_542, Locus_17403_Transcript_3/5_Confidence_0.333_Length_590, Locus_290…	Locus_2763_Transcript_18/19_Confidence_0.200_Length_627, Locus_1808_Transcript_65/83_Confidence_0.089_Length_1967, Locus_28369_Transcript_13/15_Confidence_0.111_Length_444, Locus_27251_Transcript_1/5_Confidence_0.429_Length_184, Locus_7639_Transcript_20/36_Confidence_0.378_Length_1515, Locus_15411_Transcript_10/21_Confidence_0.476_Length_866, Locus_18988_Transcript_3/8_Confidence_0.571_Length_983…
GO:0022607	cellular component assembly	P	1	0.00754644	3	295	19	15707	over	Locus_14058_Transcript_4/5_Confidence_0.500_Length_666, Locus_14058_Transcript_5/5_Confidence_0.300_Length_542, Locus_17403_Transcript_3/5_Confidence_0.333_Length_590	Locus_215_Transcript_47/59_Confidence_0.063_Length_1197, Locus_25622_Transcript_2/2_Confidence_0.333_Length_224, Locus_378_Transcript_89/103_Confidence_0.090_Length_1708, Locus_1883_Transcript_17/21_Confidence_0.146_Length_424, Locus_3692_Transcript_9/20_Confidence_0.333_Length_409, Locus_215_Transcript_50/59_Confidence_0.068_Length_1025, Locus_4166_Transcript_7/9_Confidence_0.143_Length_870, Loc…
GO:0003924	GTPase activity	F	1	0.00924847	3	318	19	15684	over	Locus_14058_Transcript_4/5_Confidence_0.500_Length_666, Locus_14058_Transcript_5/5_Confidence_0.300_Length_542, Locus_17403_Transcript_3/5_Confidence_0.333_Length_590	Locus_15411_Transcript_10/21_Confidence_0.476_Length_866, Locus_15411_Transcript_5/21_Confidence_0.143_Length_338, Locus_31711_Transcript_3/7_Confidence_0.222_Length_335, Locus_378_Transcript_89/103_Confidence_0.090_Length_1708, Locus_378_Transcript_41/103_Confidence_0.063_Length_1292, Locus_14710_Transcript_2/20_Confidence_0.263_Length_495, Locus_6092_Transcript_1/21_Confidence_0.217_Length_568,…
GO:0044085	cellular component biogenesis	P	1	0.0135784	3	367	19	15635	over	Locus_14058_Transcript_4/5_Confidence_0.500_Length_666, Locus_14058_Transcript_5/5_Confidence_0.300_Length_542, Locus_17403_Transcript_3/5_Confidence_0.333_Length_590	Locus_215_Transcript_47/59_Confidence_0.063_Length_1197, Locus_31711_Transcript_3/7_Confidence_0.222_Length_335, Locus_25622_Transcript_2/2_Confidence_0.333_Length_224, Locus_378_Transcript_89/103_Confidence_0.090_Length_1708, Locus_1883_Transcript_17/21_Confidence_0.146_Length_424, Locus_3946_Transcript_30/37_Confidence_0.071_Length_611, Locus_3692_Transcript_9/20_Confidence_0.333_Length_409, Lo…
GO:0016788	hydrolase activity, acting on ester bonds	F	1	0.0136237	4	689	18	15313	over	Locus_6841_Transcript_3/3_Confidence_0.000_Length_714, Locus_6841_Transcript_2/3_Confidence_0.750_Length_766, Locus_6841_Transcript_1/3_Confidence_0.750_Length_756, Locus_29058_Transcript_1/1_Confidence_0.000_Length_212	Locus_423_Transcript_1/1_Confidence_0.000_Length_123, Locus_16568_Transcript_2/3_Confidence_0.750_Length_153, Locus_32049_Transcript_2/2_Confidence_0.333_Length_273, Locus_15670_Transcript_4/7_Confidence_0.222_Length_138, Locus_3758_Transcript_6/9_Confidence_0.125_Length_145, Locus_1793_Transcript_2/56_Confidence_0.027_Length_746, Locus_35092_Transcript_10/15_Confidence_0.227_Length_282, Locus_53…
GO:0044430	cytoskeletal part	C	1	0.0171639	3	401	19	15601	over	Locus_14058_Transcript_4/5_Confidence_0.500_Length_666, Locus_14058_Transcript_5/5_Confidence_0.300_Length_542, Locus_17403_Transcript_3/5_Confidence_0.333_Length_590	Locus_5182_Transcript_21/22_Confidence_0.075_Length_228, Locus_90_Transcript_84/651_Confidence_0.014_Length_1278, Locus_8715_Transcript_21/27_Confidence_0.122_Length_328, Locus_378_Transcript_89/103_Confidence_0.090_Length_1708, Locus_53448_Transcript_1/1_Confidence_0.000_Length_167, Locus_1883_Transcript_17/21_Confidence_0.146_Length_424, Locus_36683_Transcript_3/5_Confidence_0.400_Length_481, L…
GO:0015377	cation:chloride symporter activity	F	1	0.0230968	1	16	21	15986	over	Locus_4022_Transcript_30/34_Confidence_0.071_Length_656	Locus_4022_Transcript_29/34_Confidence_0.167_Length_639, Locus_4022_Transcript_20/34_Confidence_0.167_Length_684, Locus_4022_Transcript_12/34_Confidence_0.048_Length_426, Locus_20659_Transcript_1/1_Confidence_0.000_Length_310, Locus_26802_Transcript_1/5_Confidence_0.400_Length_313, Locus_26802_Transcript_5/5_Confidence_0.100_Length_228, Locus_4022_Transcript_11/34_Confidence_0.214_Length_1043, Lo…
GO:0015296	anion:cation symporter activity	F	1	0.0311263	1	22	21	15980	over	Locus_4022_Transcript_30/34_Confidence_0.071_Length_656	Locus_4022_Transcript_29/34_Confidence_0.167_Length_639, Locus_4022_Transcript_20/34_Confidence_0.167_Length_684, Locus_4022_Transcript_12/34_Confidence_0.048_Length_426, Locus_24019_Transcript_1/8_Confidence_0.077_Length_289, Locus_20659_Transcript_1/1_Confidence_0.000_Length_310, Locus_26802_Transcript_1/5_Confidence_0.400_Length_313, Locus_26802_Transcript_5/5_Confidence_0.100_Length_228, Locu…
GO:1901069	guanosine-containing compound catabolic process	P	1	0.0313315	3	506	19	15496	over	Locus_14058_Transcript_4/5_Confidence_0.500_Length_666, Locus_14058_Transcript_5/5_Confidence_0.300_Length_542, Locus_17403_Transcript_3/5_Confidence_0.333_Length_590	Locus_2763_Transcript_18/19_Confidence_0.200_Length_627, Locus_28369_Transcript_13/15_Confidence_0.111_Length_444, Locus_15411_Transcript_10/21_Confidence_0.476_Length_866, Locus_10299_Transcript_2/12_Confidence_0.429_Length_983, Locus_15411_Transcript_5/21_Confidence_0.143_Length_338, Locus_31711_Transcript_3/7_Confidence_0.222_Length_335, Locus_4033_Transcript_5/97_Confidence_0.092_Length_555, …
GO:0006184	GTP catabolic process	P	1	0.0313315	3	506	19	15496	over	Locus_14058_Transcript_4/5_Confidence_0.500_Length_666, Locus_14058_Transcript_5/5_Confidence_0.300_Length_542, Locus_17403_Transcript_3/5_Confidence_0.333_Length_590	Locus_2763_Transcript_18/19_Confidence_0.200_Length_627, Locus_28369_Transcript_13/15_Confidence_0.111_Length_444, Locus_15411_Transcript_10/21_Confidence_0.476_Length_866, Locus_10299_Transcript_2/12_Confidence_0.429_Length_983, Locus_15411_Transcript_5/21_Confidence_0.143_Length_338, Locus_31711_Transcript_3/7_Confidence_0.222_Length_335, Locus_4033_Transcript_5/97_Confidence_0.092_Length_555, …
GO:0046039	GTP metabolic process	P	1	0.0314891	3	507	19	15495	over	Locus_14058_Transcript_4/5_Confidence_0.500_Length_666, Locus_14058_Transcript_5/5_Confidence_0.300_Length_542, Locus_17403_Transcript_3/5_Confidence_0.333_Length_590	Locus_2763_Transcript_18/19_Confidence_0.200_Length_627, Locus_28369_Transcript_13/15_Confidence_0.111_Length_444, Locus_15411_Transcript_10/21_Confidence_0.476_Length_866, Locus_10299_Transcript_2/12_Confidence_0.429_Length_983, Locus_15411_Transcript_5/21_Confidence_0.143_Length_338, Locus_31711_Transcript_3/7_Confidence_0.222_Length_335, Locus_4033_Transcript_5/97_Confidence_0.092_Length_555, …
GO:1901068	guanosine-containing compound metabolic process	P	1	0.0324435	3	513	19	15489	over	Locus_14058_Transcript_4/5_Confidence_0.500_Length_666, Locus_14058_Transcript_5/5_Confidence_0.300_Length_542, Locus_17403_Transcript_3/5_Confidence_0.333_Length_590	Locus_2763_Transcript_18/19_Confidence_0.200_Length_627, Locus_28369_Transcript_13/15_Confidence_0.111_Length_444, Locus_15411_Transcript_10/21_Confidence_0.476_Length_866, Locus_10299_Transcript_2/12_Confidence_0.429_Length_983, Locus_15411_Transcript_5/21_Confidence_0.143_Length_338, Locus_31711_Transcript_3/7_Confidence_0.222_Length_335, Locus_4033_Transcript_5/97_Confidence_0.092_Length_555, …
GO:0042302	structural constituent of cuticle	F	1	0.0351175	1	25	21	15977	over	Locus_56945_Transcript_5/6_Confidence_0.455_Length_492	Locus_56945_Transcript_1/6_Confidence_0.364_Length_339, Locus_15400_Transcript_11/15_Confidence_0.136_Length_484, Locus_5838_Transcript_14/18_Confidence_0.294_Length_813, Locus_5838_Transcript_13/18_Confidence_0.118_Length_581, Locus_5838_Transcript_9/18_Confidence_0.147_Length_582, Locus_5838_Transcript_12/18_Confidence_0.176_Length_584, Locus_15400_Transcript_13/15_Confidence_0.318_Length_884, …
GO:0005856	cytoskeleton	C	1	0.0445152	3	582	19	15420	over	Locus_14058_Transcript_4/5_Confidence_0.500_Length_666, Locus_14058_Transcript_5/5_Confidence_0.300_Length_542, Locus_17403_Transcript_3/5_Confidence_0.333_Length_590	Locus_5182_Transcript_21/22_Confidence_0.075_Length_228, Locus_3040_Transcript_48/73_Confidence_0.088_Length_342, Locus_9726_Transcript_11/16_Confidence_0.290_Length_1098, Locus_90_Transcript_84/651_Confidence_0.014_Length_1278, Locus_8715_Transcript_21/27_Confidence_0.122_Length_328, Locus_1601_Transcript_138/221_Confidence_0.011_Length_396, Locus_3040_Transcript_55/73_Confidence_0.040_Length_19…
GO:0003724	RNA helicase activity	F	1	0.0483081	1	35	21	15967	over	Locus_45641_Transcript_12/12_Confidence_0.069_Length_200	Locus_45641_Transcript_6/12_Confidence_0.172_Length_976, Locus_65161_Transcript_2/7_Confidence_0.417_Length_232, Locus_45641_Transcript_10/12_Confidence_0.414_Length_1847, Locus_45641_Transcript_4/12_Confidence_0.207_Length_189, Locus_45641_Transcript_3/12_Confidence_0.207_Length_656, Locus_1651_Transcript_12/16_Confidence_0.217_Length_598, Locus_11070_Transcript_20/51_Confidence_0.151_Length_210…
GO:0016787	hydrolase activity	F	1	0.0487141	8	2966	14	13036	over	Locus_45641_Transcript_12/12_Confidence_0.069_Length_200, Locus_6841_Transcript_3/3_Confidence_0.000_Length_714, Locus_6841_Transcript_2/3_Confidence_0.750_Length_766, Locus_14058_Transcript_4/5_Confidence_0.500_Length_666, Locus_6841_Transcript_1/3_Confidence_0.750_Length_756, Locus_14058_Transcript_5/5_Confidence_0.300_Length_542, Locus_17403_Transcript_3/5_Confidence_0.333_Length_590, Locus_29…	Locus_7639_Transcript_20/36_Confidence_0.378_Length_1515, Locus_41_Transcript_4/16_Confidence_0.043_Length_659, Locus_4049_Transcript_3/5_Confidence_0.400_Length_291, Locus_15411_Transcript_10/21_Confidence_0.476_Length_866, Locus_11070_Transcript_42/51_Confidence_0.012_Length_328, Locus_15411_Transcript_5/21_Confidence_0.143_Length_338, Locus_298_Transcript_74/101_Confidence_0.050_Length_390, Lo…
GO:0016043	cellular component organization	P	1	0.0487829	3	604	19	15398	over	Locus_14058_Transcript_4/5_Confidence_0.500_Length_666, Locus_14058_Transcript_5/5_Confidence_0.300_Length_542, Locus_17403_Transcript_3/5_Confidence_0.333_Length_590	Locus_215_Transcript_47/59_Confidence_0.063_Length_1197, Locus_312_Transcript_129/304_Confidence_0.013_Length_725, Locus_35127_Transcript_1/1_Confidence_0.000_Length_372, Locus_35437_Transcript_3/5_Confidence_0.250_Length_125, Locus_25622_Transcript_2/2_Confidence_0.333_Length_224, Locus_12274_Transcript_18/18_Confidence_0.029_Length_454, Locus_378_Transcript_89/103_Confidence_0.090_Length_1708, …

## Sheet: reproductiveGO
GO-ID	Term	Category	FDR	P-Value	#Test	#Ref	#notAnnotTest	#notAnnotRef	Over/Under	TestSeqs	RefSeqs
GO:0051258	protein polymerization	P	1	0.00287902	2	117	9	15896	over	Locus_17403_Transcript_4/5_Confidence_0.222_Length_267, Locus_14058_Transcript_2/5_Confidence_0.600_Length_611	Locus_378_Transcript_89/103_Confidence_0.090_Length_1708, Locus_378_Transcript_41/103_Confidence_0.063_Length_1292, Locus_24599_Transcript_5/6_Confidence_0.500_Length_251, Locus_338_Transcript_500/521_Confidence_0.005_Length_676, Locus_378_Transcript_22/103_Confidence_0.044_Length_933, Locus_338_Transcript_412/521_Confidence_0.001_Length_202, Locus_378_Transcript_73/103_Confidence_0.084_Length_16…
GO:0009932	cell tip growth	P	1	0.00342807	1	4	10	16009	over	Locus_25679_Transcript_1/3_Confidence_0.714_Length_485	Locus_23327_Transcript_1/1_Confidence_0.000_Length_107, Locus_25679_Transcript_2/3_Confidence_0.429_Length_483, Locus_25679_Transcript_3/3_Confidence_0.429_Length_470, Locus_29332_Transcript_1/1_Confidence_0.000_Length_104
GO:0009826	unidimensional cell growth	P	1	0.00342807	1	4	10	16009	over	Locus_25679_Transcript_1/3_Confidence_0.714_Length_485	Locus_23327_Transcript_1/1_Confidence_0.000_Length_107, Locus_25679_Transcript_2/3_Confidence_0.429_Length_483, Locus_25679_Transcript_3/3_Confidence_0.429_Length_470, Locus_29332_Transcript_1/1_Confidence_0.000_Length_104
GO:0043623	cellular protein complex assembly	P	1	0.00423953	2	143	9	15870	over	Locus_17403_Transcript_4/5_Confidence_0.222_Length_267, Locus_14058_Transcript_2/5_Confidence_0.600_Length_611	Locus_378_Transcript_89/103_Confidence_0.090_Length_1708, Locus_1883_Transcript_17/21_Confidence_0.146_Length_424, Locus_10173_Transcript_22/22_Confidence_0.065_Length_105, Locus_378_Transcript_41/103_Confidence_0.063_Length_1292, Locus_7269_Transcript_2/3_Confidence_0.400_Length_347, Locus_24599_Transcript_5/6_Confidence_0.500_Length_251, Locus_338_Transcript_500/521_Confidence_0.005_Length_676,…
GO:0004558	alpha-glucosidase activity	F	1	0.0047963	1	6	10	16007	over	Locus_581_Transcript_15/50_Confidence_0.072_Length_816	Locus_77630_Transcript_1/1_Confidence_0.000_Length_182, Locus_581_Transcript_18/50_Confidence_0.077_Length_905, Locus_1184_Transcript_22/29_Confidence_0.049_Length_1955, Locus_581_Transcript_42/50_Confidence_0.096_Length_1491, Locus_581_Transcript_11/50_Confidence_0.082_Length_1444, Locus_58420_Transcript_1/1_Confidence_0.000_Length_195
GO:0060560	developmental growth involved in morphogenesis	P	1	0.00616283	1	8	10	16005	over	Locus_25679_Transcript_1/3_Confidence_0.714_Length_485	Locus_11873_Transcript_1/2_Confidence_0.667_Length_187, Locus_23327_Transcript_1/1_Confidence_0.000_Length_107, Locus_25679_Transcript_2/3_Confidence_0.429_Length_483, Locus_4326_Transcript_18/26_Confidence_0.114_Length_123, Locus_34329_Transcript_1/2_Confidence_0.333_Length_672, Locus_4326_Transcript_17/26_Confidence_0.114_Length_114, Locus_25679_Transcript_3/3_Confidence_0.429_Length_470, Locus…
GO:0015926	glucosidase activity	F	1	0.00684545	1	9	10	16004	over	Locus_581_Transcript_15/50_Confidence_0.072_Length_816	Locus_4720_Transcript_2/2_Confidence_0.333_Length_773, Locus_77630_Transcript_1/1_Confidence_0.000_Length_182, Locus_581_Transcript_18/50_Confidence_0.077_Length_905, Locus_1184_Transcript_22/29_Confidence_0.049_Length_1955, Locus_28871_Transcript_2/2_Confidence_0.333_Length_120, Locus_581_Transcript_42/50_Confidence_0.096_Length_1491, Locus_4720_Transcript_1/2_Confidence_0.500_Length_892, Locus_…
GO:0016043	cellular component organization	P	1	0.0071071	3	604	8	15409	over	Locus_17403_Transcript_4/5_Confidence_0.222_Length_267, Locus_25679_Transcript_1/3_Confidence_0.714_Length_485, Locus_14058_Transcript_2/5_Confidence_0.600_Length_611	Locus_215_Transcript_47/59_Confidence_0.063_Length_1197, Locus_312_Transcript_129/304_Confidence_0.013_Length_725, Locus_35127_Transcript_1/1_Confidence_0.000_Length_372, Locus_35437_Transcript_3/5_Confidence_0.250_Length_125, Locus_25622_Transcript_2/2_Confidence_0.333_Length_224, Locus_12274_Transcript_18/18_Confidence_0.029_Length_454, Locus_378_Transcript_89/103_Confidence_0.090_Length_1708, …
GO:0005874	microtubule	C	1	0.00738991	2	191	9	15822	over	Locus_17403_Transcript_4/5_Confidence_0.222_Length_267, Locus_14058_Transcript_2/5_Confidence_0.600_Length_611	Locus_378_Transcript_89/103_Confidence_0.090_Length_1708, Locus_1883_Transcript_17/21_Confidence_0.146_Length_424, Locus_378_Transcript_41/103_Confidence_0.063_Length_1292, Locus_14443_Transcript_3/4_Confidence_0.500_Length_249, Locus_9863_Transcript_4/7_Confidence_0.429_Length_775, Locus_338_Transcript_500/521_Confidence_0.005_Length_676, Locus_378_Transcript_22/103_Confidence_0.044_Length_933, …
GO:0048610	cellular process involved in reproduction	P	1	0.00752765	1	10	10	16003	over	Locus_25679_Transcript_1/3_Confidence_0.714_Length_485	Locus_312_Transcript_129/304_Confidence_0.013_Length_725, Locus_23327_Transcript_1/1_Confidence_0.000_Length_107, Locus_25679_Transcript_2/3_Confidence_0.429_Length_483, Locus_1321_Transcript_52/59_Confidence_0.143_Length_1015, Locus_312_Transcript_132/304_Confidence_0.013_Length_725, Locus_34902_Transcript_5/6_Confidence_0.364_Length_564, Locus_25679_Transcript_3/3_Confidence_0.429_Length_470, L…
GO:0005549	odorant binding	F	1	0.00752765	1	10	10	16003	over	Locus_68556_Transcript_1/1_Confidence_0.000_Length_643	Locus_6915_Transcript_32/33_Confidence_0.200_Length_286, Locus_73196_Transcript_1/1_Confidence_0.000_Length_145, Locus_10060_Transcript_17/23_Confidence_0.121_Length_198, Locus_46604_Transcript_5/10_Confidence_0.333_Length_235, Locus_9701_Transcript_1/9_Confidence_0.444_Length_250, Locus_2874_Transcript_6/9_Confidence_0.400_Length_509, Locus_70623_Transcript_1/1_Confidence_0.000_Length_154, Locus…
GO:0007018	microtubule-based movement	P	1	0.00784012	2	197	9	15816	over	Locus_17403_Transcript_4/5_Confidence_0.222_Length_267, Locus_14058_Transcript_2/5_Confidence_0.600_Length_611	Locus_378_Transcript_89/103_Confidence_0.090_Length_1708, Locus_378_Transcript_41/103_Confidence_0.063_Length_1292, Locus_14443_Transcript_3/4_Confidence_0.500_Length_249, Locus_66657_Transcript_2/2_Confidence_0.000_Length_140, Locus_9863_Transcript_4/7_Confidence_0.429_Length_775, Locus_338_Transcript_500/521_Confidence_0.005_Length_676, Locus_378_Transcript_22/103_Confidence_0.044_Length_933, L…
GO:0034622	cellular macromolecular complex assembly	P	1	0.00806982	2	200	9	15813	over	Locus_17403_Transcript_4/5_Confidence_0.222_Length_267, Locus_14058_Transcript_2/5_Confidence_0.600_Length_611	Locus_25622_Transcript_2/2_Confidence_0.333_Length_224, Locus_378_Transcript_89/103_Confidence_0.090_Length_1708, Locus_1883_Transcript_17/21_Confidence_0.146_Length_424, Locus_4166_Transcript_7/9_Confidence_0.143_Length_870, Locus_10173_Transcript_22/22_Confidence_0.065_Length_105, Locus_378_Transcript_41/103_Confidence_0.063_Length_1292, Locus_7269_Transcript_2/3_Confidence_0.400_Length_347, Lo…
GO:0003006	developmental process involved in reproduction	P	1	0.00820942	1	11	10	16002	over	Locus_25679_Transcript_1/3_Confidence_0.714_Length_485	Locus_312_Transcript_129/304_Confidence_0.013_Length_725, Locus_23327_Transcript_1/1_Confidence_0.000_Length_107, Locus_25679_Transcript_2/3_Confidence_0.429_Length_483, Locus_1321_Transcript_52/59_Confidence_0.143_Length_1015, Locus_312_Transcript_132/304_Confidence_0.013_Length_725, Locus_14326_Transcript_1/1_Confidence_0.000_Length_150, Locus_25679_Transcript_3/3_Confidence_0.429_Length_470, L…
GO:0019400	alditol metabolic process	P	1	0.00889077	1	12	10	16001	over	Locus_26719_Transcript_4/5_Confidence_0.375_Length_499	Locus_26719_Transcript_3/5_Confidence_0.500_Length_493, Locus_6841_Transcript_1/3_Confidence_0.750_Length_756, Locus_3310_Transcript_54/69_Confidence_0.005_Length_419, Locus_3310_Transcript_40/69_Confidence_0.059_Length_721, Locus_41850_Transcript_1/1_Confidence_0.000_Length_213, Locus_6841_Transcript_2/3_Confidence_0.750_Length_766, Locus_3310_Transcript_46/69_Confidence_0.016_Length_341, Locus_…
GO:0006071	glycerol metabolic process	P	1	0.00889077	1	12	10	16001	over	Locus_26719_Transcript_4/5_Confidence_0.375_Length_499	Locus_26719_Transcript_3/5_Confidence_0.500_Length_493, Locus_6841_Transcript_1/3_Confidence_0.750_Length_756, Locus_3310_Transcript_54/69_Confidence_0.005_Length_419, Locus_3310_Transcript_40/69_Confidence_0.059_Length_721, Locus_41850_Transcript_1/1_Confidence_0.000_Length_213, Locus_6841_Transcript_2/3_Confidence_0.750_Length_766, Locus_3310_Transcript_46/69_Confidence_0.016_Length_341, Locus_…
GO:0008889	glycerophosphodiester phosphodiesterase activity	F	1	0.00889077	1	12	10	16001	over	Locus_26719_Transcript_4/5_Confidence_0.375_Length_499	Locus_26719_Transcript_3/5_Confidence_0.500_Length_493, Locus_6841_Transcript_1/3_Confidence_0.750_Length_756, Locus_3310_Transcript_54/69_Confidence_0.005_Length_419, Locus_3310_Transcript_40/69_Confidence_0.059_Length_721, Locus_41850_Transcript_1/1_Confidence_0.000_Length_213, Locus_6841_Transcript_2/3_Confidence_0.750_Length_766, Locus_3310_Transcript_46/69_Confidence_0.016_Length_341, Locus_…
GO:0071840	cellular component organization or biogenesis	P	1	0.0096844	3	676	8	15337	over	Locus_17403_Transcript_4/5_Confidence_0.222_Length_267, Locus_25679_Transcript_1/3_Confidence_0.714_Length_485, Locus_14058_Transcript_2/5_Confidence_0.600_Length_611	Locus_215_Transcript_47/59_Confidence_0.063_Length_1197, Locus_312_Transcript_129/304_Confidence_0.013_Length_725, Locus_31711_Transcript_3/7_Confidence_0.222_Length_335, Locus_35127_Transcript_1/1_Confidence_0.000_Length_372, Locus_35437_Transcript_3/5_Confidence_0.250_Length_125, Locus_25622_Transcript_2/2_Confidence_0.333_Length_224, Locus_12274_Transcript_18/18_Confidence_0.029_Length_454, Lo…
GO:0006928	cellular component movement	P	1	0.00984672	2	222	9	15791	over	Locus_17403_Transcript_4/5_Confidence_0.222_Length_267, Locus_14058_Transcript_2/5_Confidence_0.600_Length_611	Locus_378_Transcript_89/103_Confidence_0.090_Length_1708, Locus_378_Transcript_41/103_Confidence_0.063_Length_1292, Locus_14443_Transcript_3/4_Confidence_0.500_Length_249, Locus_66657_Transcript_2/2_Confidence_0.000_Length_140, Locus_42788_Transcript_2/2_Confidence_0.333_Length_135, Locus_9863_Transcript_4/7_Confidence_0.429_Length_775, Locus_338_Transcript_500/521_Confidence_0.005_Length_676, Lo…
GO:0005484	SNAP receptor activity	F	1	0.0109322	1	15	10	15998	over	Locus_25679_Transcript_1/3_Confidence_0.714_Length_485	Locus_5468_Transcript_9/18_Confidence_0.042_Length_1034, Locus_2162_Transcript_3/4_Confidence_0.286_Length_336, Locus_2162_Transcript_1/4_Confidence_0.429_Length_516, Locus_11483_Transcript_6/11_Confidence_0.094_Length_428, Locus_11483_Transcript_7/11_Confidence_0.031_Length_409, Locus_25679_Transcript_2/3_Confidence_0.429_Length_483, Locus_20644_Transcript_2/3_Confidence_0.600_Length_166, Locus_…
GO:0006461	protein complex assembly	P	1	0.0134832	2	262	9	15751	over	Locus_17403_Transcript_4/5_Confidence_0.222_Length_267, Locus_14058_Transcript_2/5_Confidence_0.600_Length_611	Locus_215_Transcript_47/59_Confidence_0.063_Length_1197, Locus_25622_Transcript_2/2_Confidence_0.333_Length_224, Locus_378_Transcript_89/103_Confidence_0.090_Length_1708, Locus_1883_Transcript_17/21_Confidence_0.146_Length_424, Locus_3692_Transcript_9/20_Confidence_0.333_Length_409, Locus_215_Transcript_50/59_Confidence_0.068_Length_1025, Locus_4166_Transcript_7/9_Confidence_0.143_Length_870, Loc…
GO:0070271	protein complex biogenesis	P	1	0.0134832	2	262	9	15751	over	Locus_17403_Transcript_4/5_Confidence_0.222_Length_267, Locus_14058_Transcript_2/5_Confidence_0.600_Length_611	Locus_215_Transcript_47/59_Confidence_0.063_Length_1197, Locus_25622_Transcript_2/2_Confidence_0.333_Length_224, Locus_378_Transcript_89/103_Confidence_0.090_Length_1708, Locus_1883_Transcript_17/21_Confidence_0.146_Length_424, Locus_3692_Transcript_9/20_Confidence_0.333_Length_409, Locus_215_Transcript_50/59_Confidence_0.068_Length_1025, Locus_4166_Transcript_7/9_Confidence_0.143_Length_870, Loc…
GO:0007017	microtubule-based process	P	1	0.0137765	2	265	9	15748	over	Locus_17403_Transcript_4/5_Confidence_0.222_Length_267, Locus_14058_Transcript_2/5_Confidence_0.600_Length_611	Locus_5182_Transcript_21/22_Confidence_0.075_Length_228, Locus_378_Transcript_89/103_Confidence_0.090_Length_1708, Locus_378_Transcript_41/103_Confidence_0.063_Length_1292, Locus_14443_Transcript_3/4_Confidence_0.500_Length_249, Locus_5182_Transcript_8/22_Confidence_0.325_Length_1070, Locus_66657_Transcript_2/2_Confidence_0.000_Length_140, Locus_9863_Transcript_4/7_Confidence_0.429_Length_775, Lo…
GO:0015630	microtubule cytoskeleton	C	1	0.0138749	2	266	9	15747	over	Locus_17403_Transcript_4/5_Confidence_0.222_Length_267, Locus_14058_Transcript_2/5_Confidence_0.600_Length_611	Locus_5182_Transcript_21/22_Confidence_0.075_Length_228, Locus_378_Transcript_89/103_Confidence_0.090_Length_1708, Locus_1883_Transcript_17/21_Confidence_0.146_Length_424, Locus_378_Transcript_41/103_Confidence_0.063_Length_1292, Locus_14443_Transcript_3/4_Confidence_0.500_Length_249, Locus_5182_Transcript_8/22_Confidence_0.325_Length_1070, Locus_66657_Transcript_2/2_Confidence_0.000_Length_140, …
GO:0065003	macromolecular complex assembly	P	1	0.0139736	2	267	9	15746	over	Locus_17403_Transcript_4/5_Confidence_0.222_Length_267, Locus_14058_Transcript_2/5_Confidence_0.600_Length_611	Locus_215_Transcript_47/59_Confidence_0.063_Length_1197, Locus_25622_Transcript_2/2_Confidence_0.333_Length_224, Locus_378_Transcript_89/103_Confidence_0.090_Length_1708, Locus_1883_Transcript_17/21_Confidence_0.146_Length_424, Locus_3692_Transcript_9/20_Confidence_0.333_Length_409, Locus_215_Transcript_50/59_Confidence_0.068_Length_1025, Locus_4166_Transcript_7/9_Confidence_0.143_Length_870, Loc…
GO:0005198	structural molecule activity	F	1	0.0144306	3	783	8	15230	over	Locus_17403_Transcript_4/5_Confidence_0.222_Length_267, Locus_14058_Transcript_2/5_Confidence_0.600_Length_611, Locus_68560_Transcript_1/1_Confidence_0.000_Length_278	Locus_1783_Transcript_1/9_Confidence_0.125_Length_255, Locus_904_Transcript_9/305_Confidence_0.046_Length_718, Locus_10418_Transcript_3/5_Confidence_0.429_Length_509, Locus_2575_Transcript_13/17_Confidence_0.286_Length_1049, Locus_3040_Transcript_48/73_Confidence_0.088_Length_342, Locus_873_Transcript_15/20_Confidence_0.053_Length_271, Locus_1370_Transcript_10/20_Confidence_0.069_Length_354, Locu…
GO:0005581	collagen	C	1	0.0150037	1	21	10	15992	over	Locus_68560_Transcript_1/1_Confidence_0.000_Length_278	Locus_37793_Transcript_1/1_Confidence_0.000_Length_181, Locus_5505_Transcript_39/128_Confidence_0.012_Length_1097, Locus_69508_Transcript_1/1_Confidence_0.000_Length_149, Locus_73020_Transcript_1/1_Confidence_0.000_Length_264, Locus_54286_Transcript_1/6_Confidence_0.625_Length_304, Locus_5505_Transcript_41/128_Confidence_0.016_Length_585, Locus_69440_Transcript_1/1_Confidence_0.000_Length_114, Lo…
GO:0071822	protein complex subunit organization	P	1	0.0150798	2	278	9	15735	over	Locus_17403_Transcript_4/5_Confidence_0.222_Length_267, Locus_14058_Transcript_2/5_Confidence_0.600_Length_611	Locus_215_Transcript_47/59_Confidence_0.063_Length_1197, Locus_25622_Transcript_2/2_Confidence_0.333_Length_224, Locus_378_Transcript_89/103_Confidence_0.090_Length_1708, Locus_1883_Transcript_17/21_Confidence_0.146_Length_424, Locus_3692_Transcript_9/20_Confidence_0.333_Length_409, Locus_215_Transcript_50/59_Confidence_0.068_Length_1025, Locus_4166_Transcript_7/9_Confidence_0.143_Length_870, Loc…
GO:0043933	macromolecular complex subunit organization	P	1	0.0155949	2	283	9	15730	over	Locus_17403_Transcript_4/5_Confidence_0.222_Length_267, Locus_14058_Transcript_2/5_Confidence_0.600_Length_611	Locus_215_Transcript_47/59_Confidence_0.063_Length_1197, Locus_25622_Transcript_2/2_Confidence_0.333_Length_224, Locus_378_Transcript_89/103_Confidence_0.090_Length_1708, Locus_1883_Transcript_17/21_Confidence_0.146_Length_424, Locus_3692_Transcript_9/20_Confidence_0.333_Length_409, Locus_215_Transcript_50/59_Confidence_0.068_Length_1025, Locus_4166_Transcript_7/9_Confidence_0.143_Length_870, Loc…
GO:0030133	transport vesicle	C	1	0.0156808	1	22	10	15991	over	Locus_25679_Transcript_1/3_Confidence_0.714_Length_485	Locus_2778_Transcript_25/34_Confidence_0.040_Length_799, Locus_2778_Transcript_32/34_Confidence_0.007_Length_385, Locus_4137_Transcript_10/12_Confidence_0.167_Length_302, Locus_8425_Transcript_1/2_Confidence_0.667_Length_755, Locus_8008_Transcript_2/13_Confidence_0.056_Length_702, Locus_8425_Transcript_2/2_Confidence_0.333_Length_752, Locus_3113_Transcript_2/20_Confidence_0.047_Length_337, Locus_…
GO:0048588	developmental cell growth	P	1	0.0163575	1	23	10	15990	over	Locus_25679_Transcript_1/3_Confidence_0.714_Length_485	Locus_1870_Transcript_12/43_Confidence_0.125_Length_1058, Locus_1870_Transcript_18/43_Confidence_0.156_Length_979, Locus_11873_Transcript_1/2_Confidence_0.667_Length_187, Locus_1870_Transcript_23/43_Confidence_0.156_Length_1167, Locus_1870_Transcript_15/43_Confidence_0.047_Length_332, Locus_1870_Transcript_22/43_Confidence_0.172_Length_1188, Locus_1870_Transcript_17/43_Confidence_0.156_Length_104…
GO:0022607	cellular component assembly	P	1	0.0169699	2	296	9	15717	over	Locus_17403_Transcript_4/5_Confidence_0.222_Length_267, Locus_14058_Transcript_2/5_Confidence_0.600_Length_611	Locus_215_Transcript_47/59_Confidence_0.063_Length_1197, Locus_25622_Transcript_2/2_Confidence_0.333_Length_224, Locus_378_Transcript_89/103_Confidence_0.090_Length_1708, Locus_1883_Transcript_17/21_Confidence_0.146_Length_424, Locus_3692_Transcript_9/20_Confidence_0.333_Length_409, Locus_215_Transcript_50/59_Confidence_0.068_Length_1025, Locus_4166_Transcript_7/9_Confidence_0.143_Length_870, Loc…
GO:0016049	cell growth	P	1	0.0170338	1	24	10	15989	over	Locus_25679_Transcript_1/3_Confidence_0.714_Length_485	Locus_1870_Transcript_12/43_Confidence_0.125_Length_1058, Locus_1870_Transcript_18/43_Confidence_0.156_Length_979, Locus_11873_Transcript_1/2_Confidence_0.667_Length_187, Locus_1870_Transcript_23/43_Confidence_0.156_Length_1167, Locus_1870_Transcript_15/43_Confidence_0.047_Length_332, Locus_1870_Transcript_22/43_Confidence_0.172_Length_1188, Locus_1870_Transcript_17/43_Confidence_0.156_Length_104…
GO:0044420	extracellular matrix part	C	1	0.0170338	1	24	10	15989	over	Locus_68560_Transcript_1/1_Confidence_0.000_Length_278	Locus_37793_Transcript_1/1_Confidence_0.000_Length_181, Locus_5505_Transcript_39/128_Confidence_0.012_Length_1097, Locus_69508_Transcript_1/1_Confidence_0.000_Length_149, Locus_73020_Transcript_1/1_Confidence_0.000_Length_264, Locus_54286_Transcript_1/6_Confidence_0.625_Length_304, Locus_5505_Transcript_41/128_Confidence_0.016_Length_585, Locus_69440_Transcript_1/1_Confidence_0.000_Length_114, Lo…
GO:0019751	polyol metabolic process	P	1	0.0170338	1	24	10	15989	over	Locus_26719_Transcript_4/5_Confidence_0.375_Length_499	Locus_6435_Transcript_2/16_Confidence_0.240_Length_615, Locus_26719_Transcript_3/5_Confidence_0.500_Length_493, Locus_6841_Transcript_1/3_Confidence_0.750_Length_756, Locus_3310_Transcript_54/69_Confidence_0.005_Length_419, Locus_6435_Transcript_3/16_Confidence_0.280_Length_600, Locus_6435_Transcript_15/16_Confidence_0.240_Length_685, Locus_5637_Transcript_7/13_Confidence_0.486_Length_1320, Locus…
GO:0048589	developmental growth	P	1	0.0170338	1	24	10	15989	over	Locus_25679_Transcript_1/3_Confidence_0.714_Length_485	Locus_1870_Transcript_12/43_Confidence_0.125_Length_1058, Locus_1870_Transcript_18/43_Confidence_0.156_Length_979, Locus_11873_Transcript_1/2_Confidence_0.667_Length_187, Locus_1870_Transcript_23/43_Confidence_0.156_Length_1167, Locus_1870_Transcript_15/43_Confidence_0.047_Length_332, Locus_1870_Transcript_22/43_Confidence_0.172_Length_1188, Locus_1870_Transcript_17/43_Confidence_0.156_Length_104…
GO:0005201	extracellular matrix structural constituent	F	1	0.018385	1	26	10	15987	over	Locus_68560_Transcript_1/1_Confidence_0.000_Length_278	Locus_37793_Transcript_1/1_Confidence_0.000_Length_181, Locus_5505_Transcript_39/128_Confidence_0.012_Length_1097, Locus_46356_Transcript_1/7_Confidence_0.500_Length_485, Locus_46356_Transcript_5/7_Confidence_0.125_Length_336, Locus_69508_Transcript_1/1_Confidence_0.000_Length_149, Locus_73020_Transcript_1/1_Confidence_0.000_Length_264, Locus_5505_Transcript_41/128_Confidence_0.016_Length_585, Lo…
GO:0000904	cell morphogenesis involved in differentiation	P	1	0.018385	1	26	10	15987	over	Locus_25679_Transcript_1/3_Confidence_0.714_Length_485	Locus_1294_Transcript_25/106_Confidence_0.010_Length_240, Locus_3623_Transcript_32/47_Confidence_0.087_Length_649, Locus_731_Transcript_97/98_Confidence_0.187_Length_3780, Locus_11873_Transcript_1/2_Confidence_0.667_Length_187, Locus_3623_Transcript_1/47_Confidence_0.058_Length_566, Locus_3623_Transcript_39/47_Confidence_0.067_Length_783, Locus_338_Transcript_120/521_Confidence_0.004_Length_302, …
GO:0000902	cell morphogenesis	P	1	0.018385	1	26	10	15987	over	Locus_25679_Transcript_1/3_Confidence_0.714_Length_485	Locus_1294_Transcript_25/106_Confidence_0.010_Length_240, Locus_3623_Transcript_32/47_Confidence_0.087_Length_649, Locus_731_Transcript_97/98_Confidence_0.187_Length_3780, Locus_11873_Transcript_1/2_Confidence_0.667_Length_187, Locus_3623_Transcript_1/47_Confidence_0.058_Length_566, Locus_3623_Transcript_39/47_Confidence_0.067_Length_783, Locus_338_Transcript_120/521_Confidence_0.004_Length_302, …
GO:0032989	cellular component morphogenesis	P	1	0.018385	1	26	10	15987	over	Locus_25679_Transcript_1/3_Confidence_0.714_Length_485	Locus_1294_Transcript_25/106_Confidence_0.010_Length_240, Locus_3623_Transcript_32/47_Confidence_0.087_Length_649, Locus_731_Transcript_97/98_Confidence_0.187_Length_3780, Locus_11873_Transcript_1/2_Confidence_0.667_Length_187, Locus_3623_Transcript_1/47_Confidence_0.058_Length_566, Locus_3623_Transcript_39/47_Confidence_0.067_Length_783, Locus_338_Transcript_120/521_Confidence_0.004_Length_302, …
GO:0022414	reproductive process	P	1	0.018385	1	26	10	15987	over	Locus_25679_Transcript_1/3_Confidence_0.714_Length_485	Locus_312_Transcript_129/304_Confidence_0.013_Length_725, Locus_3623_Transcript_32/47_Confidence_0.087_Length_649, Locus_3623_Transcript_1/47_Confidence_0.058_Length_566, Locus_3623_Transcript_39/47_Confidence_0.067_Length_783, Locus_23327_Transcript_1/1_Confidence_0.000_Length_107, Locus_25679_Transcript_2/3_Confidence_0.429_Length_483, Locus_1321_Transcript_52/59_Confidence_0.143_Length_1015, L…
GO:0000003	reproduction	P	1	0.01906	1	27	10	15986	over	Locus_25679_Transcript_1/3_Confidence_0.714_Length_485	Locus_312_Transcript_129/304_Confidence_0.013_Length_725, Locus_3623_Transcript_32/47_Confidence_0.087_Length_649, Locus_3623_Transcript_1/47_Confidence_0.058_Length_566, Locus_3623_Transcript_39/47_Confidence_0.067_Length_783, Locus_15483_Transcript_16/51_Confidence_0.051_Length_319, Locus_23327_Transcript_1/1_Confidence_0.000_Length_107, Locus_25679_Transcript_2/3_Confidence_0.429_Length_483, L…
GO:0003924	GTPase activity	F	1	0.0195263	2	319	9	15694	over	Locus_17403_Transcript_4/5_Confidence_0.222_Length_267, Locus_14058_Transcript_2/5_Confidence_0.600_Length_611	Locus_15411_Transcript_10/21_Confidence_0.476_Length_866, Locus_15411_Transcript_5/21_Confidence_0.143_Length_338, Locus_31711_Transcript_3/7_Confidence_0.222_Length_335, Locus_378_Transcript_89/103_Confidence_0.090_Length_1708, Locus_378_Transcript_41/103_Confidence_0.063_Length_1292, Locus_14710_Transcript_2/20_Confidence_0.263_Length_495, Locus_6092_Transcript_1/21_Confidence_0.217_Length_568,…
GO:0044085	cellular component biogenesis	P	1	0.0254817	2	368	9	15645	over	Locus_17403_Transcript_4/5_Confidence_0.222_Length_267, Locus_14058_Transcript_2/5_Confidence_0.600_Length_611	Locus_215_Transcript_47/59_Confidence_0.063_Length_1197, Locus_31711_Transcript_3/7_Confidence_0.222_Length_335, Locus_25622_Transcript_2/2_Confidence_0.333_Length_224, Locus_378_Transcript_89/103_Confidence_0.090_Length_1708, Locus_1883_Transcript_17/21_Confidence_0.146_Length_424, Locus_3946_Transcript_30/37_Confidence_0.071_Length_611, Locus_3692_Transcript_9/20_Confidence_0.333_Length_409, Lo…
GO:0040007	growth	P	1	0.0257867	1	37	10	15976	over	Locus_25679_Transcript_1/3_Confidence_0.714_Length_485	Locus_1870_Transcript_12/43_Confidence_0.125_Length_1058, Locus_1870_Transcript_18/43_Confidence_0.156_Length_979, Locus_11873_Transcript_1/2_Confidence_0.667_Length_187, Locus_1870_Transcript_23/43_Confidence_0.156_Length_1167, Locus_1870_Transcript_15/43_Confidence_0.047_Length_332, Locus_4188_Transcript_1/2_Confidence_0.333_Length_175, Locus_1870_Transcript_22/43_Confidence_0.172_Length_1188, …
GO:0005578	proteinaceous extracellular matrix	C	1	0.0277965	1	40	10	15973	over	Locus_68560_Transcript_1/1_Confidence_0.000_Length_278	Locus_37793_Transcript_1/1_Confidence_0.000_Length_181, Locus_5505_Transcript_39/128_Confidence_0.012_Length_1097, Locus_46356_Transcript_1/7_Confidence_0.500_Length_485, Locus_46356_Transcript_5/7_Confidence_0.125_Length_336, Locus_69508_Transcript_1/1_Confidence_0.000_Length_149, Locus_73020_Transcript_1/1_Confidence_0.000_Length_264, Locus_54286_Transcript_1/6_Confidence_0.625_Length_304, Locu…
GO:0009653	anatomical structure morphogenesis	P	1	0.0291343	1	42	10	15971	over	Locus_25679_Transcript_1/3_Confidence_0.714_Length_485	Locus_12849_Transcript_5/5_Confidence_0.200_Length_216, Locus_42788_Transcript_2/2_Confidence_0.333_Length_135, Locus_1294_Transcript_25/106_Confidence_0.010_Length_240, Locus_3623_Transcript_32/47_Confidence_0.087_Length_649, Locus_731_Transcript_97/98_Confidence_0.187_Length_3780, Locus_11873_Transcript_1/2_Confidence_0.667_Length_187, Locus_40983_Transcript_2/2_Confidence_0.333_Length_195, Loc…
GO:0044430	cytoskeletal part	C	1	0.0300026	2	402	9	15611	over	Locus_17403_Transcript_4/5_Confidence_0.222_Length_267, Locus_14058_Transcript_2/5_Confidence_0.600_Length_611	Locus_5182_Transcript_21/22_Confidence_0.075_Length_228, Locus_90_Transcript_84/651_Confidence_0.014_Length_1278, Locus_8715_Transcript_21/27_Confidence_0.122_Length_328, Locus_378_Transcript_89/103_Confidence_0.090_Length_1708, Locus_53448_Transcript_1/1_Confidence_0.000_Length_167, Locus_1883_Transcript_17/21_Confidence_0.146_Length_424, Locus_36683_Transcript_3/5_Confidence_0.400_Length_481, L…
GO:0031012	extracellular matrix	C	1	0.0324714	1	47	10	15966	over	Locus_68560_Transcript_1/1_Confidence_0.000_Length_278	Locus_37793_Transcript_1/1_Confidence_0.000_Length_181, Locus_5505_Transcript_39/128_Confidence_0.012_Length_1097, Locus_46356_Transcript_1/7_Confidence_0.500_Length_485, Locus_46356_Transcript_5/7_Confidence_0.125_Length_336, Locus_69508_Transcript_1/1_Confidence_0.000_Length_149, Locus_73020_Transcript_1/1_Confidence_0.000_Length_264, Locus_54286_Transcript_1/6_Confidence_0.625_Length_304, Locu…
GO:0048468	cell development	P	1	0.0331376	1	48	10	15965	over	Locus_25679_Transcript_1/3_Confidence_0.714_Length_485	Locus_312_Transcript_129/304_Confidence_0.013_Length_725, Locus_1294_Transcript_25/106_Confidence_0.010_Length_240, Locus_3623_Transcript_32/47_Confidence_0.087_Length_649, Locus_1870_Transcript_12/43_Confidence_0.125_Length_1058, Locus_731_Transcript_97/98_Confidence_0.187_Length_3780, Locus_1870_Transcript_18/43_Confidence_0.156_Length_979, Locus_11873_Transcript_1/2_Confidence_0.667_Length_187…
GO:0006066	alcohol metabolic process	P	1	0.0404381	1	59	10	15954	over	Locus_26719_Transcript_4/5_Confidence_0.375_Length_499	Locus_40795_Transcript_1/1_Confidence_0.000_Length_109, Locus_6435_Transcript_2/16_Confidence_0.240_Length_615, Locus_3627_Transcript_102/150_Confidence_0.019_Length_180, Locus_26719_Transcript_3/5_Confidence_0.500_Length_493, Locus_6841_Transcript_1/3_Confidence_0.750_Length_756, Locus_8586_Transcript_4/16_Confidence_0.371_Length_803, Locus_3310_Transcript_54/69_Confidence_0.005_Length_419, Locu…
GO:0016023	cytoplasmic membrane-bounded vesicle	C	1	0.044399	1	65	10	15948	over	Locus_25679_Transcript_1/3_Confidence_0.714_Length_485	Locus_1783_Transcript_1/9_Confidence_0.125_Length_255, Locus_90687_Transcript_1/1_Confidence_1.000_Length_106, Locus_19322_Transcript_3/8_Confidence_0.368_Length_526, Locus_2778_Transcript_25/34_Confidence_0.040_Length_799, Locus_9560_Transcript_11/14_Confidence_0.400_Length_857, Locus_19322_Transcript_4/8_Confidence_0.579_Length_676, Locus_796_Transcript_56/345_Confidence_0.009_Length_693, Locus…
GO:0031988	membrane-bounded vesicle	C	1	0.044399	1	65	10	15948	over	Locus_25679_Transcript_1/3_Confidence_0.714_Length_485	Locus_1783_Transcript_1/9_Confidence_0.125_Length_255, Locus_90687_Transcript_1/1_Confidence_1.000_Length_106, Locus_19322_Transcript_3/8_Confidence_0.368_Length_526, Locus_2778_Transcript_25/34_Confidence_0.040_Length_799, Locus_9560_Transcript_11/14_Confidence_0.400_Length_857, Locus_19322_Transcript_4/8_Confidence_0.579_Length_676, Locus_796_Transcript_56/345_Confidence_0.009_Length_693, Locus…
GO:0048869	cellular developmental process	P	1	0.0450577	1	66	10	15947	over	Locus_25679_Transcript_1/3_Confidence_0.714_Length_485	Locus_312_Transcript_129/304_Confidence_0.013_Length_725, Locus_54566_Transcript_5/7_Confidence_0.250_Length_211, Locus_42788_Transcript_2/2_Confidence_0.333_Length_135, Locus_54566_Transcript_4/7_Confidence_0.000_Length_185, Locus_1294_Transcript_25/106_Confidence_0.010_Length_240, Locus_42653_Transcript_1/1_Confidence_0.000_Length_183, Locus_3623_Transcript_32/47_Confidence_0.087_Length_649, Lo…
GO:0030154	cell differentiation	P	1	0.0450577	1	66	10	15947	over	Locus_25679_Transcript_1/3_Confidence_0.714_Length_485	Locus_312_Transcript_129/304_Confidence_0.013_Length_725, Locus_54566_Transcript_5/7_Confidence_0.250_Length_211, Locus_42788_Transcript_2/2_Confidence_0.333_Length_135, Locus_54566_Transcript_4/7_Confidence_0.000_Length_185, Locus_1294_Transcript_25/106_Confidence_0.010_Length_240, Locus_42653_Transcript_1/1_Confidence_0.000_Length_183, Locus_3623_Transcript_32/47_Confidence_0.087_Length_649, Lo…
GO:0044767	single-organism developmental process	P	1	0.045716	1	67	10	15946	over	Locus_25679_Transcript_1/3_Confidence_0.714_Length_485	Locus_312_Transcript_129/304_Confidence_0.013_Length_725, Locus_12849_Transcript_5/5_Confidence_0.200_Length_216, Locus_42788_Transcript_2/2_Confidence_0.333_Length_135, Locus_1294_Transcript_25/106_Confidence_0.010_Length_240, Locus_3623_Transcript_32/47_Confidence_0.087_Length_649, Locus_15844_Transcript_2/2_Confidence_0.000_Length_170, Locus_1870_Transcript_12/43_Confidence_0.125_Length_1058, …
GO:1901615	organic hydroxy compound metabolic process	P	1	0.045716	1	67	10	15946	over	Locus_26719_Transcript_4/5_Confidence_0.375_Length_499	Locus_40795_Transcript_1/1_Confidence_0.000_Length_109, Locus_6435_Transcript_2/16_Confidence_0.240_Length_615, Locus_3627_Transcript_102/150_Confidence_0.019_Length_180, Locus_26719_Transcript_3/5_Confidence_0.500_Length_493, Locus_6841_Transcript_1/3_Confidence_0.750_Length_756, Locus_8586_Transcript_4/16_Confidence_0.371_Length_803, Locus_3310_Transcript_54/69_Confidence_0.005_Length_419, Locu…
GO:0031410	cytoplasmic vesicle	C	1	0.045716	1	67	10	15946	over	Locus_25679_Transcript_1/3_Confidence_0.714_Length_485	Locus_1783_Transcript_1/9_Confidence_0.125_Length_255, Locus_90687_Transcript_1/1_Confidence_1.000_Length_106, Locus_19322_Transcript_3/8_Confidence_0.368_Length_526, Locus_2778_Transcript_25/34_Confidence_0.040_Length_799, Locus_9560_Transcript_11/14_Confidence_0.400_Length_857, Locus_19322_Transcript_4/8_Confidence_0.579_Length_676, Locus_796_Transcript_56/345_Confidence_0.009_Length_693, Locus…
GO:0031982	vesicle	C	1	0.045716	1	67	10	15946	over	Locus_25679_Transcript_1/3_Confidence_0.714_Length_485	Locus_1783_Transcript_1/9_Confidence_0.125_Length_255, Locus_90687_Transcript_1/1_Confidence_1.000_Length_106, Locus_19322_Transcript_3/8_Confidence_0.368_Length_526, Locus_2778_Transcript_25/34_Confidence_0.040_Length_799, Locus_9560_Transcript_11/14_Confidence_0.400_Length_857, Locus_19322_Transcript_4/8_Confidence_0.579_Length_676, Locus_796_Transcript_56/345_Confidence_0.009_Length_693, Locus…
GO:1901069	guanosine-containing compound catabolic process	P	1	0.0458133	2	507	9	15506	over	Locus_17403_Transcript_4/5_Confidence_0.222_Length_267, Locus_14058_Transcript_2/5_Confidence_0.600_Length_611	Locus_2763_Transcript_18/19_Confidence_0.200_Length_627, Locus_28369_Transcript_13/15_Confidence_0.111_Length_444, Locus_15411_Transcript_10/21_Confidence_0.476_Length_866, Locus_10299_Transcript_2/12_Confidence_0.429_Length_983, Locus_15411_Transcript_5/21_Confidence_0.143_Length_338, Locus_31711_Transcript_3/7_Confidence_0.222_Length_335, Locus_4033_Transcript_5/97_Confidence_0.092_Length_555, …
GO:0006184	GTP catabolic process	P	1	0.0458133	2	507	9	15506	over	Locus_17403_Transcript_4/5_Confidence_0.222_Length_267, Locus_14058_Transcript_2/5_Confidence_0.600_Length_611	Locus_2763_Transcript_18/19_Confidence_0.200_Length_627, Locus_28369_Transcript_13/15_Confidence_0.111_Length_444, Locus_15411_Transcript_10/21_Confidence_0.476_Length_866, Locus_10299_Transcript_2/12_Confidence_0.429_Length_983, Locus_15411_Transcript_5/21_Confidence_0.143_Length_338, Locus_31711_Transcript_3/7_Confidence_0.222_Length_335, Locus_4033_Transcript_5/97_Confidence_0.092_Length_555, …
GO:0046039	GTP metabolic process	P	1	0.0459765	2	508	9	15505	over	Locus_17403_Transcript_4/5_Confidence_0.222_Length_267, Locus_14058_Transcript_2/5_Confidence_0.600_Length_611	Locus_2763_Transcript_18/19_Confidence_0.200_Length_627, Locus_28369_Transcript_13/15_Confidence_0.111_Length_444, Locus_15411_Transcript_10/21_Confidence_0.476_Length_866, Locus_10299_Transcript_2/12_Confidence_0.429_Length_983, Locus_15411_Transcript_5/21_Confidence_0.143_Length_338, Locus_31711_Transcript_3/7_Confidence_0.222_Length_335, Locus_4033_Transcript_5/97_Confidence_0.092_Length_555, …
GO:1901068	guanosine-containing compound metabolic process	P	1	0.0469602	2	514	9	15499	over	Locus_17403_Transcript_4/5_Confidence_0.222_Length_267, Locus_14058_Transcript_2/5_Confidence_0.600_Length_611	Locus_2763_Transcript_18/19_Confidence_0.200_Length_627, Locus_28369_Transcript_13/15_Confidence_0.111_Length_444, Locus_15411_Transcript_10/21_Confidence_0.476_Length_866, Locus_10299_Transcript_2/12_Confidence_0.429_Length_983, Locus_15411_Transcript_5/21_Confidence_0.143_Length_338, Locus_31711_Transcript_3/7_Confidence_0.222_Length_335, Locus_4033_Transcript_5/97_Confidence_0.092_Length_555, …
GO:0048856	anatomical structure development	P	1	0.0476884	1	70	10	15943	over	Locus_25679_Transcript_1/3_Confidence_0.714_Length_485	Locus_312_Transcript_129/304_Confidence_0.013_Length_725, Locus_12849_Transcript_5/5_Confidence_0.200_Length_216, Locus_42788_Transcript_2/2_Confidence_0.333_Length_135, Locus_1294_Transcript_25/106_Confidence_0.010_Length_240, Locus_5105_Transcript_15/28_Confidence_0.062_Length_261, Locus_3623_Transcript_32/47_Confidence_0.087_Length_649, Locus_15844_Transcript_2/2_Confidence_0.000_Length_170, L…

## Sheet: GB overlap - Grozinger 2007
beebase ID	annotation
GB18917	PREDICTED: Apis mellifera cofilin/actin-depolymerizing factor homolog (LOC725718), mRNA
GB16910	PREDICTED: Apis mellifera hypothetical protein LOC725503 (LOC725503), mRNA
GB12833	PREDICTED: Apis mellifera lachesin-like (LOC410888), mRNA
GB13115	PREDICTED: Apis mellifera putative glycerophosphocholine phosphodiesterase GPCPD1-like (LOC410117), mRNA
GB19869	PREDICTED: Apis mellifera probable cationic amino acid transporter-like (LOC409565), mRNA
GB11335	PREDICTED: Apis mellifera B(0,+)-type amino acid transporter 1-like (LOC409932), mRNA
GB16889	PREDICTED: Apis mellifera esterase E4-like (LOC409801), mRNA
GB13885	PREDICTED: Apis mellifera protein unc-80 homolog (LOC726959), mRNA
GB14450	PREDICTED: Apis mellifera pre-mRNA-processing factor 6-like (LOC551493), mRNA
GB17538	hymenoptaecin
GB11343	PREDICTED: Apis mellifera splicing factor, arginine/serine-rich 18-like (LOC726190), mRNA
GB19857	PREDICTED: Apis mellifera tubulin alpha-1 chain-like (LOC550827), mRNA
GB11059	PREDICTED: Apis mellifera retinoid- and fatty acid-binding glycoprotein, transcript variant 1 (Rfabg), mRNA
GB19547	PREDICTED: Apis mellifera hypothetical protein LOC552505 (LOC552505), mRNA
GB17015	PREDICTED: Apis mellifera UDP-glycosyltransferase (LOC413043), mRNA
GB17888	Apis mellifera isolate S302 hypothetical protein LOC726758 (GB17888) gene, partial cds
GB18112	PREDICTED: Apis mellifera hypothetical protein LOC409273 (LOC409273), mRNA
GB12506	PREDICTED: Apis mellifera eukaryotic translation initiation factor 5, transcript variant 1 (eIF5), mRNA
GB13956	PREDICTED: Apis mellifera Numb-associated kinase (Nak), mRNA
GB11140	PREDICTED: Apis mellifera chymotrypsin inhibitor-like (LOC725202), mRNA
GB11301	PREDICTED: Apis mellifera tyrosine-protein kinase Abl-like (LOC409127), mRNA
GB19097	PREDICTED: Apis mellifera ras GTPase-activating protein nGAP-like (LOC724344), mRNA
GB16384	PREDICTED: Apis mellifera vacuolar protein sorting-associated protein 13C-like (LOC727221), mRNA
GB15235	PREDICTED: Apis mellifera hypothetical protein LOC552326 (LOC552326), mRNA
GB14740	PREDICTED: Apis mellifera hypothetical LOC551496 (LOC551496), mRNA
GB19207	PREDICTED: Apis mellifera hypothetical LOC408695 (LOC408695), mRNA
GB15652	PREDICTED: Apis mellifera baculoviral IAP repeat-containing protein 6-like (LOC411115), miscRNA
GB15310	PREDICTED: Apis mellifera cell-cycle and apoptosis regulatory protein 1 (Ccar1), mRNA
GB14970	PREDICTED: Apis mellifera nesprin-1-like (LOC551356), miscRNA
GB11513	PREDICTED: Apis mellifera hypothetical protein LOC725155 (LOC725155), mRNA
GB13778	PREDICTED: Apis mellifera hypothetical LOC551170 (LOC551170), miscRNA
GB11829	PREDICTED: Apis mellifera hypothetical protein LOC414022 (LOC414022), mRNA
GB18808	PREDICTED: Apis mellifera hypothetical protein LOC408865 (LOC408865), mRNA
GB13771	PREDICTED: Apis mellifera receptor associated protein RIC-3 (Ric-3), mRNA
GB13158	hypothetical protein LOC727274
GB16859	PREDICTED: Apis mellifera sodium-coupled monocarboxylate transporter 2-like, transcript variant 1 (LOC409467), mRNA
